# Supplementary material for: Understanding the Impact of Salt Stress on Plant Pathogens Through Phenotypic and Transcriptomic Analysis
Source: Plants (Basel). 2025 Jan 1;14(1):97. doi: 10.3390/plants14010097 (PMC11722782; doi:10.3390/plants14010097)
Supplement: Supplementary file 1 [file plants-14-00097-s001.zip]

Archive with 2 entries (2 files):
- Supplementary_Figures_R1.pdf
- Supplementary_Tables.xlsx
