# Supplementary material for: Understanding the Impact of Salt Stress on Plant Pathogens Through Phenotypic and Transcriptomic Analysis
Source: Plants (Basel). 2025 Jan 1;14(1):97. doi: 10.3390/plants14010097 (PMC11722782; doi:10.3390/plants14010097)
Supplement: Supplementary file 1 [file plants-14-00097-s001.zip › Supplementary_Tables.xlsx]

## Sheet: Table S1
Table S1. Gene clusters derived from pan-genome among five plant pathogens.
Cluster No.	Genomic component	Locus ID
		B. gladioli BSR3	B. glumae BGR1	Pcc PCC21	R. solanacearum GMI1000	Xoo PXO99A
1	Core	BGLA_RS15370,BGLA_RS32415,BGLA_RS31205,BGLA_RS17755,BGLA_RS27095,BGLA_RS27415,BGLA_RS29170,BGLA_RS09240,BGLA_RS25940,BGLA_RS23305,BGLA_RS22565,BGLA_RS22235,BGLA_RS09435,BGLA_RS31245,BGLA_RS11145,BGLA_RS24520,BGLA_RS21040,BGLA_RS04865,BGLA_RS30830,BGLA_RS20845,BGLA_RS29930,BGLA_RS13795,BGLA_RS16315,BGLA_RS01770,BGLA_RS09670,BGLA_RS22705,BGLA_RS11860,BGLA_RS11630,BGLA_RS05925,BGLA_RS25560,BGLA_RS30…	BGLU_RS14580,BGLU_RS11580,BGLU_RS16745,BGLU_RS23415,BGLU_RS09680,BGLU_RS20255,BGLU_RS09380,BGLU_RS19825,BGLU_RS08110,BGLU_RS06790,BGLU_RS12960,BGLU_RS15445,BGLU_RS26170,BGLU_RS19910,BGLU_RS04450,BGLU_RS01555,BGLU_RS08880,BGLU_RS05220,BGLU_RS09210,BGLU_RS24600,BGLU_RS22490,BGLU_RS04020,BGLU_RS09060,BGLU_RS09420,BGLU_RS05020,BGLU_RS25060,BGLU_RS19685,BGLU_RS14625,BGLU_RS01610,BGLU_RS16815,BGLU_RS28…	PCC21_RS07215,PCC21_RS20175,PCC21_RS13825,PCC21_RS16480,PCC21_RS15455,PCC21_RS20765,PCC21_RS08405,PCC21_RS20045,PCC21_RS06965,PCC21_RS11450,PCC21_RS17465,PCC21_RS12330,PCC21_RS14775,PCC21_RS03315,PCC21_RS03810,PCC21_RS07965,PCC21_RS13640,PCC21_RS17600,PCC21_RS06880,PCC21_RS09520,PCC21_RS08345,PCC21_RS11390,PCC21_RS15625,PCC21_RS16615,PCC21_RS09730,PCC21_RS20295,PCC21_RS05735,PCC21_RS17970,PCC21_R…	RS_RS16895,RS_RS06005,RS_RS01865,RS_RS24380,RS_RS06725,RS_RS17515,RS_RS08760,RS_RS04575,RS_RS06350,RS_RS09055,RS_RS06755,RS_RS10730,RS_RS14725,RS_RS17080,RS_RS05565,RS_RS09520,RS_RS09920,RS_RS10565,RS_RS21580,RS_RS11345,RS_RS01545,RS_RS22645,RS_RS24175,RS_RS08690,RS_RS19460,RS_RS05865,RS_RS09515,RS_RS15305,RS_RS14845,RS_RS02400,RS_RS14815,RS_RS14330,RS_RS23735,RS_RS02025,RS_RS17275,RS_RS14335,RS_…	PXO_RS19965,PXO_RS08820,PXO_RS00670,PXO_RS10635,PXO_RS01205,PXO_RS21465,PXO_RS21020,PXO_RS10685,PXO_RS19010,PXO_RS23190,PXO_RS18495,PXO_RS02245,PXO_RS05115,PXO_RS21645,PXO_RS01770,PXO_RS03270,PXO_RS13585,PXO_RS24045,PXO_RS14825,PXO_RS11480,PXO_RS12410,PXO_RS09770,PXO_RS09430,PXO_RS21965,PXO_RS05095,PXO_RS01190,PXO_RS10715,PXO_RS10375,PXO_RS06815,PXO_RS22850,PXO_RS09435,PXO_RS22885,PXO_RS13985,PXO…
2	Core	BGLA_RS25965,BGLA_RS26080,BGLA_RS22505,BGLA_RS31615,BGLA_RS19235,BGLA_RS21100,BGLA_RS10235,BGLA_RS25250,BGLA_RS21815,BGLA_RS33650,BGLA_RS21940,BGLA_RS30345,BGLA_RS21525,BGLA_RS08170,BGLA_RS12300,BGLA_RS04720,BGLA_RS32805,BGLA_RS27975,BGLA_RS06275,BGLA_RS06890,BGLA_RS00150,BGLA_RS24010,BGLA_RS23035,BGLA_RS06545,BGLA_RS09790,BGLA_RS07915,BGLA_RS29155,BGLA_RS08485,BGLA_RS06920,BGLA_RS23795,BGLA_RS30…	BGLU_RS24455,BGLU_RS10035,BGLU_RS19495,BGLU_RS11560,BGLU_RS04305,BGLU_RS24770,BGLU_RS05485,BGLU_RS22595,BGLU_RS09080,BGLU_RS30960,BGLU_RS03540,BGLU_RS00105,BGLU_RS18030,BGLU_RS17890,BGLU_RS06210,BGLU_RS26320,BGLU_RS28100,BGLU_RS19630,BGLU_RS16250,BGLU_RS17825,BGLU_RS05475,BGLU_RS13435,BGLU_RS17180,BGLU_RS25695,BGLU_RS08050,BGLU_RS17065,BGLU_RS03475,BGLU_RS02020,BGLU_RS04895,BGLU_RS11045,BGLU_RS23…	PCC21_RS14575,PCC21_RS14295,PCC21_RS03230,PCC21_RS02835,PCC21_RS11360,PCC21_RS02575,PCC21_RS17665,PCC21_RS19845,PCC21_RS10875,PCC21_RS15915,PCC21_RS18245,PCC21_RS06825,PCC21_RS01720,PCC21_RS13450,PCC21_RS06935,PCC21_RS17275,PCC21_RS17955,PCC21_RS01400,PCC21_RS03190,PCC21_RS03165,PCC21_RS04120,PCC21_RS04060,PCC21_RS16820,PCC21_RS14025,PCC21_RS08300,PCC21_RS00640,PCC21_RS00305	RS_RS03085,RS_RS22550,RS_RS12720,RS_RS05435,RS_RS24215,RS_RS01015,RS_RS16435,RS_RS06820,RS_RS03185,RS_RS21490,RS_RS22475,RS_RS16695,RS_RS11675,RS_RS22650,RS_RS00325,RS_RS12710,RS_RS08735,RS_RS02710,RS_RS19305,RS_RS21935,RS_RS13035,RS_RS23205,RS_RS05740,RS_RS12525,RS_RS20290,RS_RS16705,RS_RS24420,RS_RS01195,RS_RS18625,RS_RS01060,RS_RS04040,RS_RS17285,RS_RS16575,RS_RS00790,RS_RS23110,RS_RS07405	PXO_RS19385,PXO_RS20425,PXO_RS22780,PXO_RS13205,PXO_RS12275
3	Core	BGLA_RS16350,BGLA_RS34645,BGLA_RS13095,BGLA_RS12325,BGLA_RS34305,BGLA_RS30095,BGLA_RS15455,BGLA_RS13275,BGLA_RS07530,BGLA_RS18165,BGLA_RS27045,BGLA_RS03590,BGLA_RS05200,BGLA_RS09125,BGLA_RS08720,BGLA_RS03580,BGLA_RS25920,BGLA_RS02790,BGLA_RS21685,BGLA_RS18445,BGLA_RS30600,BGLA_RS02810,BGLA_RS29445,BGLA_RS19845,BGLA_RS17195,BGLA_RS30595,BGLA_RS29685,BGLA_RS22495,BGLA_RS26345,BGLA_RS09490,BGLA_RS19…	BGLU_RS15480,BGLU_RS14670,BGLU_RS30645,BGLU_RS28105,BGLU_RS18390,BGLU_RS07415,BGLU_RS04750,BGLU_RS10985,BGLU_RS25965,BGLU_RS07560,BGLU_RS27945,BGLU_RS02625,BGLU_RS25330,BGLU_RS24470,BGLU_RS02605,BGLU_RS25960,BGLU_RS09030,BGLU_RS19675,BGLU_RS27310,BGLU_RS08325,BGLU_RS18800,BGLU_RS16915,BGLU_RS11230,BGLU_RS00765,BGLU_RS15280,BGLU_RS25410,BGLU_RS18060,BGLU_RS24780,BGLU_RS03380,BGLU_RS08430,BGLU_RS26…	PCC21_RS01595,PCC21_RS09750,PCC21_RS10890,PCC21_RS14290,PCC21_RS02495,PCC21_RS12865,PCC21_RS11455,PCC21_RS01715,PCC21_RS10450,PCC21_RS01570,PCC21_RS10255,PCC21_RS05725,PCC21_RS17560,PCC21_RS11415,PCC21_RS16805,PCC21_RS04460,PCC21_RS11600	RS_RS10765,RS_RS11805,RS_RS18610,RS_RS07895,RS_RS21655,RS_RS05210,RS_RS08905,RS_RS13775,RS_RS17350,RS_RS07915,RS_RS22245,RS_RS02155,RS_RS15765,RS_RS08740,RS_RS19935,RS_RS09270,RS_RS21595,RS_RS01395,RS_RS12555,RS_RS08935,RS_RS08230,RS_RS02680,RS_RS16080,RS_RS11640,RS_RS12705,RS_RS18880,RS_RS10970,RS_RS13020,RS_RS03675,RS_RS20465,RS_RS00845,RS_RS01065,RS_RS16690	PXO_RS21500,PXO_RS04315,PXO_RS23515,PXO_RS12005,PXO_RS12935,PXO_RS03075,PXO_RS22495,PXO_RS11170,PXO_RS20685,PXO_RS12000,PXO_RS12930,PXO_RS08130,PXO_RS16485,PXO_RS09075,PXO_RS01035,PXO_RS19430,PXO_RS22315,PXO_RS11250
4	Core	BGLA_RS33370,BGLA_RS33485,BGLA_RS34490,BGLA_RS30785,BGLA_RS13345,BGLA_RS29255,BGLA_RS00960,BGLA_RS15390,BGLA_RS08385,BGLA_RS16430,BGLA_RS16590,BGLA_RS00290,BGLA_RS16680,BGLA_RS31230,BGLA_RS22020,BGLA_RS33570,BGLA_RS22080,BGLA_RS18420,BGLA_RS26770,BGLA_RS24225,BGLA_RS31825,BGLA_RS11995,BGLA_RS27485,BGLA_RS30425,BGLA_RS21190,BGLA_RS18470,BGLA_RS06720,BGLA_RS31965,BGLA_RS31380,BGLA_RS14705,BGLA_RS24…	BGLU_RS33375,BGLU_RS27550,BGLU_RS26120,BGLU_RS28900,BGLU_RS00860,BGLU_RS11320,BGLU_RS15560,BGLU_RS15710,BGLU_RS00235,BGLU_RS15790,BGLU_RS17185,BGLU_RS25290,BGLU_RS14600,BGLU_RS06655,BGLU_RS17230,BGLU_RS05745,BGLU_RS26670,BGLU_RS22855,BGLU_RS13850,BGLU_RS07385,BGLU_RS11150,BGLU_RS00895,BGLU_RS29310,BGLU_RS17770,BGLU_RS27565,BGLU_RS28865,BGLU_RS20675,BGLU_RS15145,BGLU_RS26920,BGLU_RS26935,BGLU_RS19…	PCC21_RS13370,PCC21_RS21165,PCC21_RS09540,PCC21_RS18980,PCC21_RS19300,PCC21_RS05190,PCC21_RS03490,PCC21_RS14845,PCC21_RS03970,PCC21_RS13670,PCC21_RS13730,PCC21_RS13610,PCC21_RS20255,PCC21_RS06220,PCC21_RS18200,PCC21_RS11625,PCC21_RS10100,PCC21_RS08695,PCC21_RS20685	RS_RS23925,RS_RS24590,RS_RS16995,RS_RS02755,RS_RS20255,RS_RS14705,RS_RS17060,RS_RS19510,RS_RS08770,RS_RS19675,RS_RS24075,RS_RS22730,RS_RS22905,RS_RS15395,RS_RS24130,RS_RS07695,RS_RS08305,RS_RS02715,RS_RS18655,RS_RS15505,RS_RS22160,RS_RS00085,RS_RS05330,RS_RS03365,RS_RS03735,RS_RS23890,RS_RS03360,RS_RS00390,RS_RS09555	PXO_RS13080,PXO_RS12150,PXO_RS22695,PXO_RS04760,PXO_RS08445,PXO_RS19415,PXO_RS19035,PXO_RS05125,PXO_RS02040,PXO_RS18925,PXO_RS04595,PXO_RS06785,PXO_RS19870,PXO_RS06050,PXO_RS07450,PXO_RS20535,PXO_RS14970,PXO_RS05395,PXO_RS04300,PXO_RS14975,PXO_RS14460,PXO_RS02255
5	Core	BGLA_RS35085,BGLA_RS13100,BGLA_RS26520,BGLA_RS09660,BGLA_RS21240,BGLA_RS23430,BGLA_RS23700,BGLA_RS23325,BGLA_RS27970,BGLA_RS27030,BGLA_RS32010,BGLA_RS31555,BGLA_RS35100,BGLA_RS20625,BGLA_RS29220,BGLA_RS00975,BGLA_RS35105,BGLA_RS21850,BGLA_RS29045,BGLA_RS25275,BGLA_RS25365,BGLA_RS23520,BGLA_RS24285,BGLA_RS08645,BGLA_RS00820,BGLA_RS07990,BGLA_RS23125,BGLA_RS24080	BGLU_RS22255,BGLU_RS22445,BGLU_RS23930,BGLU_RS28060,BGLU_RS09220,BGLU_RS23615,BGLU_RS27925,BGLU_RS11420,BGLU_RS28170,BGLU_RS20035,BGLU_RS20145,BGLU_RS29350,BGLU_RS29725,BGLU_RS29250,BGLU_RS27375,BGLU_RS22280,BGLU_RS00875,BGLU_RS22565,BGLU_RS30535,BGLU_RS23680,BGLU_RS29710,BGLU_RS29265,BGLU_RS25365,BGLU_RS20515,BGLU_RS27965,BGLU_RS23655,BGLU_RS19550,BGLU_RS12050,BGLU_RS27910,BGLU_RS29260,BGLU_RS29…	PCC21_RS00405,PCC21_RS05160,PCC21_RS13385,PCC21_RS17125,PCC21_RS00350,PCC21_RS05920,PCC21_RS11400,PCC21_RS20880,PCC21_RS06190,PCC21_RS13425,PCC21_RS08690,PCC21_RS08930,PCC21_RS00835,PCC21_RS00840,PCC21_RS16985,PCC21_RS08305,PCC21_RS18240,PCC21_RS08685,PCC21_RS17920,PCC21_RS02265,PCC21_RS20380,PCC21_RS16910,PCC21_RS20375,PCC21_RS10555,PCC21_RS19365,PCC21_RS17145,PCC21_RS02015,PCC21_RS07035,PCC21_R…	RS_RS03035,RS_RS16570,RS_RS23695,RS_RS19595,RS_RS15755,RS_RS18600,RS_RS23910,RS_RS22085,RS_RS17100,RS_RS13995,RS_RS22425,RS_RS07350,RS_RS09565,RS_RS05755,RS_RS22970,RS_RS21140,RS_RS23045,RS_RS06185,RS_RS18385,RS_RS05760,RS_RS03375	PXO_RS08385,PXO_RS08415,PXO_RS08405,PXO_RS08390,PXO_RS08345,PXO_RS08400,PXO_RS06375,PXO_RS14960
6	Dispensable	BGLA_RS15420,BGLA_RS26555,BGLA_RS31250,BGLA_RS22365,BGLA_RS29975,BGLA_RS31160,BGLA_RS34230,BGLA_RS28450,BGLA_RS24930,BGLA_RS25495,BGLA_RS31475,BGLA_RS26975,BGLA_RS33795,BGLA_RS25800,BGLA_RS25035,BGLA_RS22960,BGLA_RS13000,BGLA_RS04580,BGLA_RS20325,BGLA_RS30055,BGLA_RS16755,BGLA_RS28800,BGLA_RS26330,BGLA_RS20865,BGLA_RS22855,BGLA_RS31970,BGLA_RS24430,BGLA_RS25335,BGLA_RS01460,BGLA_RS18190,BGLA_RS07…	BGLU_RS14635,BGLU_RS23905,BGLU_RS23025,BGLU_RS22085,BGLU_RS15660,BGLU_RS28740,BGLU_RS28295,BGLU_RS28730,BGLU_RS24640,BGLU_RS20030,BGLU_RS18890,BGLU_RS25125,BGLU_RS22260,BGLU_RS26495,BGLU_RS24745,BGLU_RS17070,BGLU_RS21095,BGLU_RS20895,BGLU_RS04155,BGLU_RS19975,BGLU_RS24920,BGLU_RS17210,BGLU_RS18410,BGLU_RS25225,BGLU_RS20415,BGLU_RS24030,BGLU_RS17250,BGLU_RS11050	-	RS_RS10710,RS_RS13810,RS_RS06195,RS_RS17440,RS_RS14695,RS_RS24765,RS_RS15525,RS_RS10575,RS_RS21695,RS_RS08775,RS_RS16985,RS_RS05375,RS_RS14280,RS_RS23875,RS_RS05385,RS_RS18770	-
7	Core	BGLA_RS32845,BGLA_RS21860,BGLA_RS07490,BGLA_RS30005,BGLA_RS07485,BGLA_RS14155,BGLA_RS34265,BGLA_RS29910,BGLA_RS25130,BGLA_RS23055,BGLA_RS29950,BGLA_RS22130,BGLA_RS07500,BGLA_RS23575,BGLA_RS24495,BGLA_RS26530,BGLA_RS32380,BGLA_RS23640,BGLA_RS08450,BGLA_RS26980,BGLA_RS00530,BGLA_RS07880,BGLA_RS14095,BGLA_RS28795,BGLA_RS28750,BGLA_RS15450,BGLA_RS30695,BGLA_RS29815,BGLA_RS06900,BGLA_RS18795,BGLA_RS31…	BGLU_RS22460,BGLU_RS22895,BGLU_RS19555,BGLU_RS13320,BGLU_RS18335,BGLU_RS18355,BGLU_RS22975,BGLU_RS20685,BGLU_RS13260,BGLU_RS14665,BGLU_RS27100,BGLU_RS27875,BGLU_RS18370,BGLU_RS00435,BGLU_RS22475,BGLU_RS21620,BGLU_RS26085,BGLU_RS23005,BGLU_RS21120,BGLU_RS05470,BGLU_RS17545,BGLU_RS05045,BGLU_RS20015,BGLU_RS26980,BGLU_RS29935,BGLU_RS21000	PCC21_RS11435,PCC21_RS01420,PCC21_RS00555,PCC21_RS07140,PCC21_RS13110,PCC21_RS00420,PCC21_RS06810,PCC21_RS16825	RS_RS24840,RS_RS00140,RS_RS07330,RS_RS15715,RS_RS10585,RS_RS11800,RS_RS21395,RS_RS18240,RS_RS18255,RS_RS22225,RS_RS12715,RS_RS24750,RS_RS00795,RS_RS20230	PXO_RS08840,PXO_RS05285,PXO_RS11060,PXO_RS14540
8	Dispensable	BGLA_RS09805,BGLA_RS05720,BGLA_RS15410,BGLA_RS30070,BGLA_RS09180,BGLA_RS11625,BGLA_RS21070,BGLA_RS21155,BGLA_RS30105,BGLA_RS31785,BGLA_RS05715,BGLA_RS24615,BGLA_RS21075,BGLA_RS15405,BGLA_RS07965,BGLA_RS27590,BGLA_RS30145,BGLA_RS03010,BGLA_RS30110,BGLA_RS27585,BGLA_RS24620,BGLA_RS42850,BGLA_RS42855,BGLA_RS31780,BGLA_RS09800,BGLA_RS30140	BGLU_RS09065,BGLU_RS05015,BGLU_RS14620,BGLU_RS09765,BGLU_RS05010,BGLU_RS22485,BGLU_RS25055,BGLU_RS14615,BGLU_RS09070,BGLU_RS02815,BGLU_RS25050	PCC21_RS19180,PCC21_RS08435,PCC21_RS14110,PCC21_RS07970,PCC21_RS01230,PCC21_RS19700,PCC21_RS13630,PCC21_RS16435,PCC21_RS08440,PCC21_RS14115,PCC21_RS13635,PCC21_RS11045,PCC21_RS19175,PCC21_RS17595,PCC21_RS21005,PCC21_RS01215,PCC21_RS21010,PCC21_RS16685,PCC21_RS16440,PCC21_RS06040,PCC21_RS17605	RS_RS21590,RS_RS17085,RS_RS19465,RS_RS11340,RS_RS10560,RS_RS11335,RS_RS24705,RS_RS24700,RS_RS02395,RS_RS21585,RS_RS10555	-
9	Unique	-	-	-	-	PXO_RS21910,PXO_RS00690,PXO_RS13325,PXO_RS15565,PXO_RS19840,PXO_RS14035,PXO_RS02345,PXO_RS00870,PXO_RS03255,PXO_RS13140,PXO_RS20325,PXO_RS05450,PXO_RS08950,PXO_RS01970,PXO_RS12210,PXO_RS11465,PXO_RS12395,PXO_RS23040,PXO_RS12545,PXO_RS14440,PXO_RS11615,PXO_RS13275,PXO_RS17170,PXO_RS12345,PXO_RS23175,PXO_RS00615,PXO_RS23695,PXO_RS20260,PXO_RS05250,PXO_RS21335,PXO_RS08410,PXO_RS02740,PXO_RS04415,PXO…
10	Core	BGLA_RS05005,BGLA_RS11120,BGLA_RS26725,BGLA_RS07690,BGLA_RS17710,BGLA_RS04990,BGLA_RS19770,BGLA_RS23660,BGLA_RS06790,BGLA_RS10570,BGLA_RS29625,BGLA_RS37665,BGLA_RS29565,BGLA_RS29570,BGLA_RS32760,BGLA_RS06785,BGLA_RS34085,BGLA_RS14010,BGLA_RS23885,BGLA_RS34015,BGLA_RS23645,BGLA_RS09040,BGLA_RS05285,BGLA_RS20075	BGLU_RS21440,BGLU_RS08135,BGLU_RS28125,BGLU_RS16705,BGLU_RS29690,BGLU_RS18140,BGLU_RS29435,BGLU_RS05820,BGLU_RS05815,BGLU_RS18135,BGLU_RS13175,BGLU_RS20950,BGLU_RS28440,BGLU_RS09860,BGLU_RS04835,BGLU_RS25860	PCC21_RS15225,PCC21_RS04040,PCC21_RS11960,PCC21_RS12020,PCC21_RS00065,PCC21_RS11285,PCC21_RS16035,PCC21_RS02210	RS_RS01635,RS_RS25105,RS_RS05945,RS_RS17240,RS_RS25110,RS_RS14035,RS_RS06320,RS_RS21740,RS_RS17745,RS_RS18250,RS_RS15720,RS_RS22325,RS_RS01100	PXO_RS02690,PXO_RS12910,PXO_RS11980,PXO_RS06935,PXO_RS01340,PXO_RS21800,PXO_RS20640
11	Dispensable	BGLA_RS40055,BGLA_RS38935	BGLU_RS32450,BGLU_RS33650,BGLU_RS32065,BGLU_RS33360,BGLU_RS33165,BGLU_RS33020,BGLU_RS32530,BGLU_RS33585,BGLU_RS32695,BGLU_RS32385,BGLU_RS32615,BGLU_RS32875,BGLU_RS33010,BGLU_RS32735,BGLU_RS32340,BGLU_RS32805,BGLU_RS33080,BGLU_RS32650,BGLU_RS32750,BGLU_RS32610,BGLU_RS33170,BGLU_RS32350,BGLU_RS33135,BGLU_RS33550,BGLU_RS32345,BGLU_RS33470,BGLU_RS33030,BGLU_RS33605,BGLU_RS32775,BGLU_RS33615,BGLU_RS33…	-	RS_RS26300,RS_RS25850,RS_RS26150,RS_RS26050,RS_RS25900,RS_RS25485	-
12	Core	BGLA_RS38335,BGLA_RS18515,BGLA_RS26950,BGLA_RS32100,BGLA_RS30030,BGLA_RS17780,BGLA_RS20370,BGLA_RS32945,BGLA_RS26380,BGLA_RS21645,BGLA_RS29330,BGLA_RS25545,BGLA_RS22345,BGLA_RS20835,BGLA_RS34290,BGLA_RS37410,BGLA_RS19635,BGLA_RS27645,BGLA_RS32445,BGLA_RS32000,BGLA_RS32815,BGLA_RS31545,BGLA_RS06230,BGLA_RS08865,BGLA_RS33590,BGLA_RS25475,BGLA_RS07385,BGLA_RS13020,BGLA_RS24005,BGLA_RS23770,BGLA_RS33…	BGLU_RS06085,BGLU_RS17265,BGLU_RS27015,BGLU_RS16770,BGLU_RS24610,BGLU_RS26995,BGLU_RS08505,BGLU_RS28360,BGLU_RS29120	PCC21_RS04770,PCC21_RS10880,PCC21_RS18480,PCC21_RS19925	RS_RS21500,RS_RS24760,RS_RS13345,RS_RS13815,RS_RS01600,RS_RS19735,RS_RS19250	PXO_RS18080,PXO_RS16560
13	Core	BGLA_RS26920,BGLA_RS06895,BGLA_RS26315,BGLA_RS07520,BGLA_RS01465,BGLA_RS01445,BGLA_RS04465,BGLA_RS22315,BGLA_RS23040,BGLA_RS06250,BGLA_RS31490,BGLA_RS06605,BGLA_RS20285,BGLA_RS25810,BGLA_RS28350,BGLA_RS09485,BGLA_RS13120,BGLA_RS16600,BGLA_RS26565,BGLA_RS33410,BGLA_RS18675,BGLA_RS30010,BGLA_RS22165,BGLA_RS21515,BGLA_RS16685,BGLA_RS16760,BGLA_RS04675	BGLU_RS23530,BGLU_RS04095,BGLU_RS05630,BGLU_RS24525,BGLU_RS26705,BGLU_RS15720,BGLU_RS09330,BGLU_RS19755,BGLU_RS17425,BGLU_RS15795,BGLU_RS04260,BGLU_RS23610	PCC21_RS01100,PCC21_RS03385,PCC21_RS07165,PCC21_RS01560,PCC21_RS04145,PCC21_RS16575,PCC21_RS18155	RS_RS14285,RS_RS17230,RS_RS19740,RS_RS02740,RS_RS15375,RS_RS15370,RS_RS17550	PXO_RS08770,PXO_RS19375,PXO_RS23850
14	Dispensable	BGLA_RS37815	-	-	RS_RS23430,RS_RS22595,RS_RS23690,RS_RS19440,RS_RS17755,RS_RS23560,RS_RS17890	PXO_RS21765,PXO_RS06260,PXO_RS12190,PXO_RS13120,PXO_RS08800,PXO_RS09750,PXO_RS07275,PXO_RS13600,PXO_RS04420,PXO_RS30105,PXO_RS21120,PXO_RS01515,PXO_RS08525,PXO_RS10460,PXO_RS11625,PXO_RS12555,PXO_RS20960,PXO_RS23160,PXO_RS16950,PXO_RS05065,PXO_RS03325,PXO_RS20215,PXO_RS06425,PXO_RS14300,PXO_RS05415,PXO_RS00805,PXO_RS03860,PXO_RS13220,PXO_RS12290,PXO_RS06875,PXO_RS09265,PXO_RS06275,PXO_RS04995,PXO…
15	Core	BGLA_RS19895,BGLA_RS32475,BGLA_RS14820,BGLA_RS26715,BGLA_RS15650,BGLA_RS24910,BGLA_RS25795,BGLA_RS30760,BGLA_RS08320,BGLA_RS21540,BGLA_RS33535,BGLA_RS00320,BGLA_RS12220,BGLA_RS11075,BGLA_RS21050,BGLA_RS24345,BGLA_RS27375,BGLA_RS06460,BGLA_RS12435,BGLA_RS03250,BGLA_RS21060,BGLA_RS17065,BGLA_RS16790	BGLU_RS27150,BGLU_RS21345,BGLU_RS27455,BGLU_RS24535,BGLU_RS23750,BGLU_RS08170,BGLU_RS18875,BGLU_RS03050,BGLU_RS25180,BGLU_RS28250,BGLU_RS11040	PCC21_RS03255,PCC21_RS19860,PCC21_RS04210,PCC21_RS20010,PCC21_RS12095,PCC21_RS10405,PCC21_RS08570	RS_RS12100,RS_RS07250,RS_RS23100,RS_RS21055,RS_RS23540,RS_RS23670,RS_RS24115,RS_RS12975,RS_RS21630,RS_RS13470	PXO_RS02000,PXO_RS05465
16	Core	BGLA_RS04900,BGLA_RS33205,BGLA_RS21900,BGLA_RS25200,BGLA_RS24090,BGLA_RS01300,BGLA_RS26450,BGLA_RS23495,BGLA_RS33680,BGLA_RS20570,BGLA_RS05845,BGLA_RS01095,BGLA_RS22330,BGLA_RS33740,BGLA_RS16275,BGLA_RS00310,BGLA_RS29900,BGLA_RS25910,BGLA_RS31580	BGLU_RS04485,BGLU_RS27385,BGLU_RS24805,BGLU_RS01125,BGLU_RS23045,BGLU_RS29515,BGLU_RS05130,BGLU_RS00995,BGLU_RS19955,BGLU_RS24885,BGLU_RS15400,BGLU_RS32630,BGLU_RS00250,BGLU_RS22900,BGLU_RS24480	PCC21_RS08540,PCC21_RS05425,PCC21_RS17340,PCC21_RS14345,PCC21_RS21135	RS_RS04610,RS_RS11625,RS_RS15580,RS_RS23635,RS_RS23505,RS_RS14005,RS_RS23765,RS_RS16805,RS_RS03835,RS_RS11635,RS_RS20205,RS_RS00630	PXO_RS21565,PXO_RS23415
17	Dispensable	BGLA_RS37485	BGLU_RS09625,BGLU_RS09540	-	RS_RS22820,RS_RS18140,RS_RS08615,RS_RS22600	PXO_RS00245,PXO_RS04505,PXO_RS18910,PXO_RS08710,PXO_RS15470,PXO_RS16015,PXO_RS06440,PXO_RS06480,PXO_RS09260,PXO_RS06295,PXO_RS18930,PXO_RS11595,PXO_RS05410,PXO_RS06490,PXO_RS12525,PXO_RS13215,PXO_RS16985,PXO_RS08630,PXO_RS06860,PXO_RS17195,PXO_RS06280,PXO_RS12285,PXO_RS06265,PXO_RS20945,PXO_RS16960,PXO_RS06385,PXO_RS07215,PXO_RS03855,PXO_RS05060,PXO_RS07255,PXO_RS07315,PXO_RS20965,PXO_RS06880,PXO…
18	Dispensable	-	BGLU_RS09535,BGLU_RS30390,BGLU_RS30970	-	RS_RS01030,RS_RS16790,RS_RS17760,RS_RS23435,RS_RS23565,RS_RS16040,RS_RS04995,RS_RS16135,RS_RS04450	PXO_RS23930,PXO_RS27005,PXO_RS26185,PXO_RS24995,PXO_RS25525,PXO_RS26285,PXO_RS26950,PXO_RS27305,PXO_RS25185,PXO_RS25715,PXO_RS26340,PXO_RS25770,PXO_RS26960,PXO_RS26655,PXO_RS26535,PXO_RS27285,PXO_RS25800,PXO_RS25180,PXO_RS26970,PXO_RS26620,PXO_RS25895,PXO_RS25400,PXO_RS25595,PXO_RS26385,PXO_RS25865,PXO_RS25760,PXO_RS25415,PXO_RS25220,PXO_RS25420,PXO_RS26890,PXO_RS26860,PXO_RS25520,PXO_RS25810,PXO…
19	Dispensable	BGLA_RS26210,BGLA_RS08550,BGLA_RS08470,BGLA_RS23600,BGLA_RS02800,BGLA_RS09450,BGLA_RS00370,BGLA_RS29030,BGLA_RS11955,BGLA_RS27240,BGLA_RS33320,BGLA_RS30450,BGLA_RS32170,BGLA_RS06935,BGLA_RS13240,BGLA_RS19850,BGLA_RS04105,BGLA_RS13320	BGLU_RS15025,BGLU_RS11185,BGLU_RS11240,BGLU_RS08950,BGLU_RS20125,BGLU_RS11405,BGLU_RS09365,BGLU_RS02615,BGLU_RS20080,BGLU_RS26825,BGLU_RS03800	PCC21_RS06840,PCC21_RS10340,PCC21_RS13785,PCC21_RS19940,PCC21_RS20395,PCC21_RS21180,PCC21_RS12185,PCC21_RS08270,PCC21_RS00445	RS_RS12240,RS_RS10905,RS_RS06225,RS_RS13795,RS_RS05030,RS_RS20510,RS_RS11275,RS_RS24950,RS_RS08855,RS_RS10225	-
20	Core	BGLA_RS01215,BGLA_RS26065,BGLA_RS02015,BGLA_RS26720,BGLA_RS23705,BGLA_RS32525,BGLA_RS30905,BGLA_RS27465,BGLA_RS20175,BGLA_RS34900	BGLU_RS01045,BGLU_RS19300,BGLU_RS01920,BGLU_RS11640,BGLU_RS05365,BGLU_RS23745,BGLU_RS26255,BGLU_RS20100,BGLU_RS15825,BGLU_RS36390	PCC21_RS18165,PCC21_RS07520,PCC21_RS15905,PCC21_RS02800,PCC21_RS13435,PCC21_RS14910,PCC21_RS05055,PCC21_RS14645,PCC21_RS06790,PCC21_RS06910,PCC21_RS15300,PCC21_RS17150	RS_RS09560,RS_RS15790,RS_RS24470,RS_RS19655,RS_RS19075,RS_RS19085,RS_RS22940,RS_RS12210,RS_RS17775,RS_RS22430	PXO_RS10415,PXO_RS08775,PXO_RS14360,PXO_RS17760,PXO_RS04080,PXO_RS00485
21	Core	BGLA_RS11105,BGLA_RS10540,BGLA_RS26775,BGLA_RS16390,BGLA_RS02245,BGLA_RS21800,BGLA_RS28230,BGLA_RS20660,BGLA_RS16825,BGLA_RS18435,BGLA_RS00170,BGLA_RS27310,BGLA_RS19740,BGLA_RS22030,BGLA_RS21960,BGLA_RS09970,BGLA_RS06870,BGLA_RS22725,BGLA_RS26650	BGLU_RS08140,BGLU_RS18585,BGLU_RS22870,BGLU_RS15520,BGLU_RS19650,BGLU_RS21030,BGLU_RS00115,BGLU_RS15860,BGLU_RS18120,BGLU_RS17200,BGLU_RS23830,BGLU_RS06065	PCC21_RS13565	RS_RS00820,RS_RS22145,RS_RS24785,RS_RS18640,RS_RS21025,RS_RS22925,RS_RS19280,RS_RS00040,RS_RS22495,RS_RS20325,RS_RS16075,RS_RS24135	PXO_RS10165,PXO_RS06790,PXO_RS08815
22	Core	BGLA_RS24455,BGLA_RS20205,BGLA_RS09460,BGLA_RS29035,BGLA_RS05945,BGLA_RS22710,BGLA_RS18210,BGLA_RS22430,BGLA_RS29060,BGLA_RS11025,BGLA_RS11945,BGLA_RS30460	BGLU_RS22195,BGLU_RS09355,BGLU_RS05240,BGLU_RS17090,BGLU_RS08875,BGLU_RS19905,BGLU_RS08195	PCC21_RS12285,PCC21_RS20095,PCC21_RS17250,PCC21_RS14765,PCC21_RS06960,PCC21_RS17865,PCC21_RS21200,PCC21_RS20875,PCC21_RS01850,PCC21_RS10995,PCC21_RS17450,PCC21_RS20025,PCC21_RS03820,PCC21_RS12090,PCC21_RS09070	RS_RS05020,RS_RS09035,RS_RS24965,RS_RS23355,RS_RS14305	PXO_RS01115,PXO_RS04375,PXO_RS08660,PXO_RS01660,PXO_RS19435,PXO_RS00830,PXO_RS13425
23	Core	BGLA_RS26480,BGLA_RS10630,BGLA_RS18710,BGLA_RS10405,BGLA_RS34500,BGLA_RS21245,BGLA_RS13035,BGLA_RS34925,BGLA_RS13040,BGLA_RS40705,BGLA_RS00055,BGLA_RS19625,BGLA_RS00050	BGLU_RS23955,BGLU_RS27745,BGLU_RS17460,BGLU_RS28910,BGLU_RS27370,BGLU_RS18795,BGLU_RS07425,BGLU_RS11610	PCC21_RS13500,PCC21_RS11290,PCC21_RS06990,PCC21_RS05655,PCC21_RS12400,PCC21_RS11560	RS_RS00950,RS_RS01435,RS_RS18990,RS_RS00100,RS_RS11600,RS_RS21845,RS_RS15455,RS_RS24890,RS_RS16980,RS_RS21860	PXO_RS15395,PXO_RS12895,PXO_RS11965,PXO_RS06090,PXO_RS03980,PXO_RS08255
24	Core	BGLA_RS19955,BGLA_RS07585,BGLA_RS21110,BGLA_RS25865,BGLA_RS12075,BGLA_RS40345,BGLA_RS02265,BGLA_RS30620,BGLA_RS28355,BGLA_RS14840,BGLA_RS13365,BGLA_RS03790,BGLA_RS13285,BGLA_RS20260,BGLA_RS00840,BGLA_RS06395	BGLU_RS26030,BGLU_RS18250,BGLU_RS18445,BGLU_RS22515,BGLU_RS06590,BGLU_RS22230,BGLU_RS25985,BGLU_RS21050,BGLU_RS00740,BGLU_RS03515,BGLU_RS27700	PCC21_RS18060,PCC21_RS10525,PCC21_RS03685	RS_RS05425,RS_RS20440,RS_RS18215,RS_RS11260,RS_RS21380,RS_RS10140,RS_RS10505,RS_RS00710,RS_RS13750,RS_RS24250	PXO_RS07435,PXO_RS23665
25	Core	BGLA_RS23200,BGLA_RS23075,BGLA_RS37470,BGLA_RS17205,BGLA_RS08910,BGLA_RS19735,BGLA_RS22720,BGLA_RS09975,BGLA_RS16080,BGLA_RS22290,BGLA_RS28010,BGLA_RS31755,BGLA_RS32880,BGLA_RS30045,BGLA_RS31285,BGLA_RS21010,BGLA_RS16785,BGLA_RS16820	BGLU_RS20705,BGLU_RS09990,BGLU_RS16230,BGLU_RS27650,BGLU_RS18115,BGLU_RS15225,BGLU_RS19880,BGLU_RS26600,BGLU_RS08390,BGLU_RS09595,BGLU_RS15855	PCC21_RS16535,PCC21_RS14835,PCC21_RS12815	RS_RS23960,RS_RS06475,RS_RS09355,RS_RS23315,RS_RS11650,RS_RS13645,RS_RS06845	PXO_RS13745,PXO_RS08810
26	Core	BGLA_RS34530,BGLA_RS28345,BGLA_RS29980,BGLA_RS23500,BGLA_RS14075,BGLA_RS29905,BGLA_RS05735,BGLA_RS18015,BGLA_RS31610,BGLA_RS21865,BGLA_RS07310,BGLA_RS26255,BGLA_RS15850	BGLU_RS28935,BGLU_RS18350,BGLU_RS22905,BGLU_RS13240,BGLU_RS16960,BGLU_RS24295,BGLU_RS05030,BGLU_RS19560,BGLU_RS15010	PCC21_RS07145,PCC21_RS07590,PCC21_RS11470,PCC21_RS19080,PCC21_RS11440,PCC21_RS11405,PCC21_RS10505	RS_RS00415,RS_RS07430,RS_RS22230,RS_RS18105,RS_RS00145,RS_RS12225,RS_RS00785,RS_RS23990	PXO_RS08740,PXO_RS14780,PXO_RS18870,PXO_RS09680
27	Core	BGLA_RS24685,BGLA_RS33165,BGLA_RS15075,BGLA_RS10870,BGLA_RS05775,BGLA_RS29230	BGLU_RS25010,BGLU_RS14170,BGLU_RS05070	PCC21_RS09590,PCC21_RS05030,PCC21_RS11280,PCC21_RS11650,PCC21_RS11615,PCC21_RS00155	RS_RS02540,RS_RS07755,RS_RS18985,RS_RS02945,RS_RS22695,RS_RS18380,RS_RS18755,RS_RS21005,RS_RS22415,RS_RS22205,RS_RS16975,RS_RS24900,RS_RS22965,RS_RS18375	PXO_RS06745,PXO_RS08325,PXO_RS12120,PXO_RS13050,PXO_RS09180,PXO_RS16515,PXO_RS11845,PXO_RS12775,PXO_RS12785,PXO_RS11855,PXO_RS10280,PXO_RS06365
28	Dispensable	BGLA_RS26525,BGLA_RS23425,BGLA_RS00930,BGLA_RS40925,BGLA_RS35610,BGLA_RS37760,BGLA_RS01085,BGLA_RS40725,BGLA_RS40680,BGLA_RS34075,BGLA_RS36420,BGLA_RS37380,BGLA_RS24315,BGLA_RS40615,BGLA_RS35050,BGLA_RS35550,BGLA_RS35275,BGLA_RS32600,BGLA_RS40650,BGLA_RS40795,BGLA_RS07675,BGLA_RS27670,BGLA_RS37885,BGLA_RS40355,BGLA_RS41050,BGLA_RS40830	BGLU_RS23925,BGLU_RS00830,BGLU_RS00985,BGLU_RS28605,BGLU_RS27225,BGLU_RS33155,BGLU_RS32370	-	RS_RS18760,RS_RS04325,RS_RS17330,RS_RS22420,RS_RS22115	PXO_RS21005
29	Core	BGLA_RS17290,BGLA_RS19080,BGLA_RS13945,BGLA_RS06650,BGLA_RS32810,BGLA_RS22335,BGLA_RS24310,BGLA_RS26090,BGLA_RS01245,BGLA_RS04230,BGLA_RS00850,BGLA_RS11175,BGLA_RS13295,BGLA_RS25205,BGLA_RS09690	BGLU_RS16295,BGLU_RS17795,BGLU_RS13110,BGLU_RS19960,BGLU_RS05675,BGLU_RS01070,BGLU_RS00750	PCC21_RS19580,PCC21_RS00285,PCC21_RS18080,PCC21_RS18475,PCC21_RS03695,PCC21_RS07815,PCC21_RS19585,PCC21_RS19420	RS_RS02070,RS_RS00365,RS_RS04085,RS_RS07625,RS_RS23525,RS_RS23655,RS_RS01135,RS_RS22075	PXO_RS26760
30	Dispensable	BGLA_RS29025,BGLA_RS19855,BGLA_RS09455,BGLA_RS32160,BGLA_RS23605,BGLA_RS26215,BGLA_RS02805,BGLA_RS08475,BGLA_RS11960,BGLA_RS27245,BGLA_RS27250,BGLA_RS30445,BGLA_RS11965,BGLA_RS06940,BGLA_RS06945,BGLA_RS30440,BGLA_RS21995	BGLU_RS20075,BGLU_RS09360,BGLU_RS26830,BGLU_RS08945,BGLU_RS02620,BGLU_RS20115,BGLU_RS20120,BGLU_RS11235,BGLU_RS19680	PCC21_RS21185,PCC21_RS12180,PCC21_RS06845,PCC21_RS10345,PCC21_RS00450,PCC21_RS19935,PCC21_RS08265,PCC21_RS19930	RS_RS06230,RS_RS13790,RS_RS05025,RS_RS24955	-
31	Unique	-	-	-	-	PXO_RS27740,PXO_RS28035,PXO_RS27495,PXO_RS27925,PXO_RS27675,PXO_RS27955,PXO_RS27875,PXO_RS28135,PXO_RS27530,PXO_RS27935,PXO_RS28150,PXO_RS27690,PXO_RS27840,PXO_RS27635,PXO_RS27470,PXO_RS27590,PXO_RS27800,PXO_RS27645,PXO_RS27910,PXO_RS28075,PXO_RS27485,PXO_RS27725,PXO_RS27560,PXO_RS27575,PXO_RS27930,PXO_RS28080,PXO_RS27525,PXO_RS28095,PXO_RS27865,PXO_RS27540,PXO_RS27805,PXO_RS27435,PXO_RS27720,PXO…
32	Core	BGLA_RS35260,BGLA_RS32900,BGLA_RS40220,BGLA_RS16625,BGLA_RS37960,BGLA_RS17870,BGLA_RS14205,BGLA_RS25295,BGLA_RS34685,BGLA_RS35945,BGLA_RS35925,BGLA_RS24410	BGLU_RS14220,BGLU_RS32405,BGLU_RS31870,BGLU_RS32160,BGLU_RS13350,BGLU_RS31185,BGLU_RS28135,BGLU_RS31170,BGLU_RS32925,BGLU_RS20855,BGLU_RS32660	PCC21_RS16365	RS_RS20780,RS_RS04765,RS_RS16115,RS_RS19635,RS_RS18130	PXO_RS06150,PXO_RS23915,PXO_RS01435,PXO_RS05990
33	Core	BGLA_RS19430,BGLA_RS15460,BGLA_RS14815,BGLA_RS29835,BGLA_RS22635,BGLA_RS32245,BGLA_RS06285,BGLA_RS25030,BGLA_RS26190,BGLA_RS34165,BGLA_RS07440,BGLA_RS32990,BGLA_RS18315,BGLA_RS26335,BGLA_RS08000,BGLA_RS33015,BGLA_RS08375,BGLA_RS13080,BGLA_RS27650,BGLA_RS11035,BGLA_RS07425	BGLU_RS08970,BGLU_RS27500,BGLU_RS14675,BGLU_RS11335,BGLU_RS08185	PCC21_RS03855,PCC21_RS04230	RS_RS11810,RS_RS24680,RS_RS18025	PXO_RS23970
34	Core	BGLA_RS09895,BGLA_RS07635,BGLA_RS28060,BGLA_RS18060,BGLA_RS01180,BGLA_RS35075,BGLA_RS32750,BGLA_RS35465	BGLU_RS03890	PCC21_RS17295	RS_RS13535,RS_RS19580,RS_RS07245,RS_RS19815,RS_RS07500,RS_RS25540,RS_RS04135,RS_RS23010,RS_RS26545,RS_RS25305	PXO_RS19340,PXO_RS04515,PXO_RS22935,PXO_RS01150,PXO_RS20935,PXO_RS03745,PXO_RS02530,PXO_RS02825,PXO_RS12325,PXO_RS13255,PXO_RS22175,PXO_RS23265
35	Core	BGLA_RS08265,BGLA_RS18825,BGLA_RS14335,BGLA_RS32850,BGLA_RS27460,BGLA_RS12145,BGLA_RS26865,BGLA_RS12295,BGLA_RS27540,BGLA_RS22500,BGLA_RS00830,BGLA_RS13145	BGLU_RS11365,BGLU_RS13485,BGLU_RS23155,BGLU_RS20180,BGLU_RS23140,BGLU_RS15810,BGLU_RS23575	PCC21_RS15440,PCC21_RS04585,PCC21_RS12110,PCC21_RS03225,PCC21_RS14810	RS_RS01075,RS_RS24225	PXO_RS05070,PXO_RS21695,PXO_RS23470,PXO_RS09915,PXO_RS19390
36	Core	BGLA_RS16675,BGLA_RS22025,BGLA_RS31225,BGLA_RS22085,BGLA_RS33565,BGLA_RS29260,BGLA_RS31830,BGLA_RS16425,BGLA_RS16595,BGLA_RS26765	BGLU_RS15785,BGLU_RS15555,BGLU_RS15715	PCC21_RS21160,PCC21_RS13665,PCC21_RS18985	RS_RS17055,RS_RS22165,RS_RS24125,RS_RS19505,RS_RS02750,RS_RS24585,RS_RS19680,RS_RS15390,RS_RS08765,RS_RS14710,RS_RS20250	PXO_RS19030,PXO_RS19410,PXO_RS18935,PXO_RS06055
37	Dispensable	BGLA_RS30075,BGLA_RS09795,BGLA_RS33780,BGLA_RS05765,BGLA_RS15400,BGLA_RS29865,BGLA_RS09185,BGLA_RS00485,BGLA_RS21150,BGLA_RS07970,BGLA_RS30115,BGLA_RS38315	BGLU_RS09075,BGLU_RS28285,BGLU_RS14610,BGLU_RS05060,BGLU_RS09760,BGLU_RS00400	PCC21_RS19190,PCC21_RS14120,PCC21_RS01235,PCC21_RS07975,PCC21_RS03705,PCC21_RS08430,PCC21_RS08445,PCC21_RS19705,PCC21_RS17590,PCC21_RS16680	RS_RS19470	-
38	Dispensable	BGLA_RS18660,BGLA_RS25570,BGLA_RS32645,BGLA_RS23540,BGLA_RS34395,BGLA_RS12960	BGLU_RS17410,BGLU_RS24590,BGLU_RS22940,BGLU_RS28810,BGLU_RS06110	PCC21_RS20635,PCC21_RS00660,PCC21_RS19140,PCC21_RS07560,PCC21_RS12050,PCC21_RS16725,PCC21_RS20815,PCC21_RS04730,PCC21_RS00330,PCC21_RS02315,PCC21_RS10140,PCC21_RS07180,PCC21_RS08175	RS_RS06930,RS_RS14340,RS_RS09510,RS_RS05860	-
39	Core	BGLA_RS11265,BGLA_RS11230,BGLA_RS18385,BGLA_RS17995,BGLA_RS21835,BGLA_RS09955,BGLA_RS17030,BGLA_RS11790	BGLU_RS07370,BGLU_RS08030,BGLU_RS16940,BGLU_RS19545,BGLU_RS16075,BGLU_RS06870	PCC21_RS00960,PCC21_RS14265	RS_RS08225,RS_RS08250,RS_RS01355,RS_RS11305,RS_RS02355,RS_RS08895	PXO_RS14345,PXO_RS22365,PXO_RS11725,PXO_RS12655,PXO_RS03560
40	Core	BGLA_RS28605,BGLA_RS25440,BGLA_RS18360,BGLA_RS05065,BGLA_RS30470,BGLA_RS38900,BGLA_RS23730,BGLA_RS05695,BGLA_RS16700,BGLA_RS23555,BGLA_RS32710,BGLA_RS17240	BGLU_RS21945,BGLU_RS22955,BGLU_RS25760	PCC21_RS02600,PCC21_RS05810,PCC21_RS03415,PCC21_RS07160,PCC21_RS07080,PCC21_RS17915	RS_RS22500,RS_RS20410,RS_RS01150,RS_RS09150	PXO_RS20365
41	Dispensable	BGLA_RS23940,BGLA_RS02415,BGLA_RS30020,BGLA_RS02405,BGLA_RS14420,BGLA_RS17025,BGLA_RS30015,BGLA_RS26990,BGLA_RS33705	BGLU_RS16070,BGLU_RS02240,BGLU_RS13575,BGLU_RS02230,BGLU_RS21010	-	RS_RS20220,RS_RS14385,RS_RS01310,RS_RS10120,RS_RS20335,RS_RS14390,RS_RS02360	PXO_RS09835,PXO_RS14530,PXO_RS07070,PXO_RS08285
42	Core	BGLA_RS34430,BGLA_RS14270,BGLA_RS20590,BGLA_RS02925,BGLA_RS34425,BGLA_RS03635	BGLU_RS28845,BGLU_RS13430,BGLU_RS02735,BGLU_RS29495,BGLU_RS23065,BGLU_RS28840,BGLU_RS03365	PCC21_RS05860,PCC21_RS01845,PCC21_RS20185,PCC21_RS06390,PCC21_RS04185	RS_RS09880,RS_RS12680,RS_RS03690	PXO_RS00050,PXO_RS00055,PXO_RS10710,PXO_RS15160
43	Core	BGLA_RS04590,BGLA_RS19505,BGLA_RS02160,BGLA_RS15980,BGLA_RS19680,BGLA_RS10660	BGLU_RS04165,BGLU_RS02065,BGLU_RS15135,BGLU_RS25170,BGLU_RS27720,BGLU_RS09130	PCC21_RS08490,PCC21_RS05950,PCC21_RS09425,PCC21_RS09795,PCC21_RS07380	RS_RS22215,RS_RS12380,RS_RS17205,RS_RS15860,RS_RS25605	PXO_RS14410,PXO_RS06545,PXO_RS09110
44	Core	BGLA_RS31975,BGLA_RS15060,BGLA_RS31050,BGLA_RS21870,BGLA_RS33280,BGLA_RS32540,BGLA_RS26220,BGLA_RS31680	BGLU_RS26970,BGLU_RS14155,BGLU_RS26415,BGLU_RS19565,BGLU_RS27420,BGLU_RS27170,BGLU_RS23505,BGLU_RS27125	PCC21_RS20385,PCC21_RS11445,PCC21_RS19000,PCC21_RS17445	RS_RS01125,RS_RS04875,RS_RS15665,RS_RS00150	PXO_RS08175
45	Dispensable	-	-	-	RS_RS26535	PXO_RS00220,PXO_RS20560,PXO_RS08430,PXO_RS04990,PXO_RS23245,PXO_RS14835,PXO_RS15330,PXO_RS06255,PXO_RS21920,PXO_RS06870,PXO_RS00650,PXO_RS07495,PXO_RS10185,PXO_RS06215,PXO_RS17480,PXO_RS16635,PXO_RS23890,PXO_RS01510,PXO_RS02795,PXO_RS23165,PXO_RS06640,PXO_RS11095,PXO_RS20230,PXO_RS18805
46	Core	BGLA_RS02250,BGLA_RS21955,BGLA_RS06865,BGLA_RS16395,BGLA_RS21795,BGLA_RS21200,BGLA_RS34365,BGLA_RS28220	BGLU_RS19645,BGLU_RS21035,BGLU_RS18580,BGLU_RS22865,BGLU_RS15525,BGLU_RS28780	PCC21_RS05480,PCC21_RS13740,PCC21_RS19425	RS_RS22490,RS_RS18645,RS_RS21030,RS_RS00045	PXO_RS17185,PXO_RS07520,PXO_RS08690
47	Core	BGLA_RS17720,BGLA_RS29145,BGLA_RS28015,BGLA_RS06390,BGLA_RS02890,BGLA_RS29275,BGLA_RS32040,BGLA_RS21490,BGLA_RS08030	BGLU_RS16715,BGLU_RS02700,BGLU_RS19360,BGLU_RS11505	PCC21_RS20500,PCC21_RS07090,PCC21_RS07015,PCC21_RS12220,PCC21_RS09705	RS_RS01625,RS_RS21925,RS_RS16410,RS_RS09840	PXO_RS19360,PXO_RS19100
48	Dispensable	BGLA_RS37550,BGLA_RS34890,BGLA_RS27895,BGLA_RS10025,BGLA_RS27890,BGLA_RS20180,BGLA_RS35415,BGLA_RS35410,BGLA_RS28365,BGLA_RS29335	BGLU_RS24125,BGLU_RS11665,BGLU_RS22675,BGLU_RS08535,BGLU_RS22680,BGLU_RS09590,BGLU_RS08520,BGLU_RS22720,BGLU_RS08575	PCC21_RS03020,PCC21_RS03030,PCC21_RS02505,PCC21_RS03000	RS_RS20875	-
49	Dispensable	BGLA_RS37920,BGLA_RS38415,BGLA_RS37705,BGLA_RS37455,BGLA_RS35135,BGLA_RS37510,BGLA_RS36470,BGLA_RS37525,BGLA_RS38395	BGLU_RS30600,BGLU_RS29455,BGLU_RS09640,BGLU_RS11915,BGLU_RS21845,BGLU_RS29815,BGLU_RS29025,BGLU_RS29425,BGLU_RS29920,BGLU_RS29295,BGLU_RS11900,BGLU_RS25475,BGLU_RS27990,BGLU_RS06035,BGLU_RS29095	-	-	-
50	Core	BGLA_RS00450,BGLA_RS09060,BGLA_RS16200,BGLA_RS38070,BGLA_RS29395,BGLA_RS02450	BGLU_RS15330,BGLU_RS00365,BGLU_RS09840,BGLU_RS23450,BGLU_RS02270,BGLU_RS09515	PCC21_RS09890,PCC21_RS02480,PCC21_RS17215	RS_RS02190,RS_RS14290,RS_RS17370,RS_RS00320,RS_RS03920,RS_RS23970	PXO_RS05280,PXO_RS08290,PXO_RS02625
51	Core	BGLA_RS16855,BGLA_RS14910,BGLA_RS28050,BGLA_RS12855,BGLA_RS20335	BGLU_RS15895,BGLU_RS14020,BGLU_RS20435,BGLU_RS06220,BGLU_RS18895	PCC21_RS07725,PCC21_RS03100,PCC21_RS15380,PCC21_RS19815,PCC21_RS14395	RS_RS02695,RS_RS11095,RS_RS04735,RS_RS03120	PXO_RS21195,PXO_RS00590,PXO_RS06740,PXO_RS02240,PXO_RS09135
52	Dispensable	BGLA_RS40670,BGLA_RS41020,BGLA_RS39265,BGLA_RS40955,BGLA_RS42305,BGLA_RS42675,BGLA_RS42300	BGLU_RS27985,BGLU_RS11905,BGLU_RS25480,BGLU_RS06030,BGLU_RS29925,BGLU_RS29100,BGLU_RS29420,BGLU_RS29290,BGLU_RS33290,BGLU_RS29445,BGLU_RS29030,BGLU_RS09645,BGLU_RS29820,BGLU_RS21850,BGLU_RS11910,BGLU_RS30595	-	-	-
53	Core	BGLA_RS11030,BGLA_RS32980,BGLA_RS22955,BGLA_RS29065,BGLA_RS32230,BGLA_RS10795,BGLA_RS05105,BGLA_RS21535	BGLU_RS08190,BGLU_RS04655	PCC21_RS00345,PCC21_RS13765,PCC21_RS18255,PCC21_RS08260,PCC21_RS11690,PCC21_RS14170	RS_RS05120,RS_RS21645,RS_RS19585,RS_RS15730	PXO_RS11545,PXO_RS12475,PXO_RS16590
54	Core	BGLA_RS00225,BGLA_RS00765,BGLA_RS02600,BGLA_RS24845,BGLA_RS36740,BGLA_RS37005	BGLU_RS00170,BGLU_RS02415	PCC21_RS14475,PCC21_RS17730,PCC21_RS17155	RS_RS15645,RS_RS14130,RS_RS17860,RS_RS11580,RS_RS13430,RS_RS13425	PXO_RS20855,PXO_RS01740,PXO_RS06920,PXO_RS17875,PXO_RS21180,PXO_RS17870
55	Unique	-	-	-	-	PXO_RS06465,PXO_RS14105,PXO_RS18395,PXO_RS01950,PXO_RS05940,PXO_RS25920,PXO_RS06420,PXO_RS22500,PXO_RS11670,PXO_RS12600,PXO_RS11125,PXO_RS09590,PXO_RS00225,PXO_RS03695,PXO_RS11030,PXO_RS23860,PXO_RS06830,PXO_RS06230,PXO_RS08615,PXO_RS14670,PXO_RS18975,PXO_RS00950,PXO_RS02770
56	Core	BGLA_RS02215,BGLA_RS33390,BGLA_RS35370,BGLA_RS15100,BGLA_RS11180,BGLA_RS12800	BGLU_RS02120,BGLU_RS14195,BGLU_RS08080,BGLU_RS06275	PCC21_RS18235,PCC21_RS08910,PCC21_RS19035,PCC21_RS13930	RS_RS14590,RS_RS06900,RS_RS04825,RS_RS07315	PXO_RS04645,PXO_RS09140,PXO_RS18090,PXO_RS13465
57	Core	BGLA_RS19730,BGLA_RS08915,BGLA_RS17210,BGLA_RS23215,BGLA_RS23090,BGLA_RS22715,BGLA_RS09980,BGLA_RS16815	BGLU_RS18110,BGLU_RS09985,BGLU_RS16235,BGLU_RS27645,BGLU_RS20720,BGLU_RS15850	PCC21_RS16530	RS_RS06480,RS_RS09360,RS_RS19270,RS_RS13640	PXO_RS13750,PXO_RS08805,PXO_RS04095
58	Core	BGLA_RS21790,BGLA_RS16400,BGLA_RS21195,BGLA_RS28225,BGLA_RS05805,BGLA_RS21950,BGLA_RS06860	BGLU_RS22860,BGLU_RS15530,BGLU_RS05095,BGLU_RS19640	PCC21_RS13735,PCC21_RS05485,PCC21_RS14820	RS_RS18650,RS_RS21035,RS_RS00050,RS_RS22485,RS_RS22910	PXO_RS07515,PXO_RS08695,PXO_RS02765
59	Dispensable	BGLA_RS23860,BGLA_RS06280,BGLA_RS24940,BGLA_RS08175,BGLA_RS26285,BGLA_RS31850,BGLA_RS10345,BGLA_RS23815,BGLA_RS28925,BGLA_RS28120,BGLA_RS28110,BGLA_RS34020,BGLA_RS28710,BGLA_RS22065,BGLA_RS27165,BGLA_RS33575,BGLA_RS21785	BGLU_RS20930,BGLU_RS24065,BGLU_RS21660,BGLU_RS24915,BGLU_RS31685	-	-	-
60	Core	BGLA_RS14265,BGLA_RS20585,BGLA_RS34435,BGLA_RS02920,BGLA_RS03640	BGLU_RS13425,BGLU_RS29500,BGLU_RS23060,BGLU_RS28850,BGLU_RS02730,BGLU_RS03370	PCC21_RS05865,PCC21_RS20190,PCC21_RS06385,PCC21_RS04170,PCC21_RS01840	RS_RS09875,RS_RS03685,RS_RS12675	PXO_RS00045,PXO_RS15165,PXO_RS10705
61	Core	BGLA_RS32070,BGLA_RS00275,BGLA_RS24780,BGLA_RS24450,BGLA_RS19905,BGLA_RS33875	BGLU_RS27010,BGLU_RS00220,BGLU_RS24930	PCC21_RS13750,PCC21_RS12950,PCC21_RS12075,PCC21_RS15435	RS_RS03530,RS_RS09210,RS_RS17345,RS_RS19295,RS_RS17800,RS_RS06020,RS_RS20390	PXO_RS02020,PXO_RS14240
62	Dispensable	BGLA_RS33990,BGLA_RS21130,BGLA_RS08435,BGLA_RS11435,BGLA_RS08305,BGLA_RS25020,BGLA_RS30025,BGLA_RS07405,BGLA_RS18310,BGLA_RS16070,BGLA_RS38065	BGLU_RS28415,BGLU_RS22535,BGLU_RS11285,BGLU_RS07200,BGLU_RS27315	-	RS_RS06895,RS_RS05995,RS_RS04000,RS_RS23975,RS_RS16870	-
63	Dispensable	BGLA_RS25575,BGLA_RS18665,BGLA_RS32640,BGLA_RS23535	BGLU_RS24585,BGLU_RS17415,BGLU_RS22935	PCC21_RS19145,PCC21_RS20640,PCC21_RS12045,PCC21_RS04735,PCC21_RS20820,PCC21_RS07555,PCC21_RS00665,PCC21_RS02320,PCC21_RS16730,PCC21_RS00335,PCC21_RS10135	RS_RS14345,RS_RS09505,RS_RS06925	-
64	Dispensable	BGLA_RS38410,BGLA_RS38390,BGLA_RS37925,BGLA_RS37530,BGLA_RS36465,BGLA_RS37460	BGLU_RS21840,BGLU_RS29460,BGLU_RS09635,BGLU_RS30605,BGLU_RS29020,BGLU_RS11920,BGLU_RS29810,BGLU_RS06040,BGLU_RS27995,BGLU_RS25470,BGLU_RS29430,BGLU_RS29090,BGLU_RS29300,BGLU_RS29915,BGLU_RS11895	-	-	-
65	Core	BGLA_RS11890,BGLA_RS00245,BGLA_RS38570,BGLA_RS08795,BGLA_RS04810	BGLU_RS06755,BGLU_RS00190,BGLU_RS10910,BGLU_RS04395	PCC21_RS05395,PCC21_RS01170,PCC21_RS09675,PCC21_RS08630	RS_RS08660,RS_RS12640,RS_RS16830,RS_RS07970,RS_RS04525	PXO_RS19760,PXO_RS15930,PXO_RS11345
66	Dispensable	BGLA_RS03565,BGLA_RS31495,BGLA_RS22575,BGLA_RS23240,BGLA_RS23810,BGLA_RS05730,BGLA_RS32065	BGLU_RS26710,BGLU_RS20265,BGLU_RS20775,BGLU_RS20900,BGLU_RS05025,BGLU_RS20355	PCC21_RS19415,PCC21_RS02295,PCC21_RS02290	RS_RS17525,RS_RS25430,RS_RS17455,RS_RS05455	-
67	Core	BGLA_RS30850,BGLA_RS02225,BGLA_RS26455,BGLA_RS27110	BGLU_RS26190,BGLU_RS23975,BGLU_RS23400	PCC21_RS08250,PCC21_RS07760,PCC21_RS19745,PCC21_RS09640,PCC21_RS17690,PCC21_RS05215,PCC21_RS04455,PCC21_RS13520	RS_RS08880,RS_RS08875	PXO_RS14100,PXO_RS18565,PXO_RS03825
68	Core	BGLA_RS24335,BGLA_RS18125,BGLA_RS21925,BGLA_RS32240,BGLA_RS13705,BGLA_RS12205	BGLU_RS25185,BGLU_RS12870,BGLU_RS19280,BGLU_RS25220,BGLU_RS05295	PCC21_RS05820,PCC21_RS17540,PCC21_RS20835,PCC21_RS04710	RS_RS03345,RS_RS10590,RS_RS05700	PXO_RS08035,PXO_RS15690
69	Dispensable	BGLA_RS10225,BGLA_RS24465,BGLA_RS25285,BGLA_RS22880,BGLA_RS22220,BGLA_RS21530,BGLA_RS22090,BGLA_RS27340,BGLA_RS26385,BGLA_RS08225	BGLU_RS22205,BGLU_RS24760,BGLU_RS19810,BGLU_RS19720,BGLU_RS18825	PCC21_RS20775,PCC21_RS16900,PCC21_RS10885	RS_RS24855,RS_RS21080	-
70	Core	BGLA_RS22195,BGLA_RS22490,BGLA_RS18440,BGLA_RS32925,BGLA_RS18955,BGLA_RS31505,BGLA_RS21095,BGLA_RS16110,BGLA_RS13440,BGLA_RS40415	BGLU_RS19785,BGLU_RS17685	PCC21_RS01810,PCC21_RS18210,PCC21_RS17635	RS_RS12990,RS_RS13025,RS_RS03140	PXO_RS15715,PXO_RS17340
71	Dispensable	BGLA_RS38630,BGLA_RS38590,BGLA_RS10885,BGLA_RS37400,BGLA_RS36195,BGLA_RS35620,BGLA_RS37440,BGLA_RS36280	BGLU_RS29210,BGLU_RS29045,BGLU_RS29960,BGLU_RS31250,BGLU_RS29385,BGLU_RS29730,BGLU_RS29670,BGLU_RS29545,BGLU_RS30690,BGLU_RS30585	-	RS_RS21450,RS_RS25150	-
72	Core	BGLA_RS14160,BGLA_RS08945,BGLA_RS18490,BGLA_RS13905,BGLA_RS20900	BGLU_RS30060,BGLU_RS29965,BGLU_RS09955,BGLU_RS17245,BGLU_RS13070,BGLU_RS19195	PCC21_RS17670,PCC21_RS00260,PCC21_RS20005	RS_RS23780,RS_RS06370,RS_RS08070,RS_RS00065	PXO_RS21420,PXO_RS13570
73	Dispensable	BGLA_RS10510,BGLA_RS10595,BGLA_RS10645,BGLA_RS19930,BGLA_RS10580,BGLA_RS10590,BGLA_RS10380	BGLU_RS27815,BGLU_RS27770,BGLU_RS18225,BGLU_RS27785,BGLU_RS27730,BGLU_RS27775	PCC21_RS12990,PCC21_RS10645	RS_RS24625,RS_RS00910,RS_RS07560,RS_RS00885,RS_RS18675	-
74	Core	BGLA_RS32575,BGLA_RS05220,BGLA_RS06140,BGLA_RS10855,BGLA_RS00080,BGLA_RS21420,BGLA_RS25000	BGLU_RS20060,BGLU_RS27200,BGLU_RS04770,BGLU_RS00050	PCC21_RS15365,PCC21_RS11300	RS_RS05225,RS_RS14950,RS_RS25030	PXO_RS14505,PXO_RS10340,PXO_RS22550,PXO_RS07600
75	Core	BGLA_RS10925,BGLA_RS13010,BGLA_RS28900,BGLA_RS33710,BGLA_RS06535,BGLA_RS06020,BGLA_RS12890,BGLA_RS00510	BGLU_RS29360,BGLU_RS29140,BGLU_RS06195	PCC21_RS01320,PCC21_RS13690,PCC21_RS09490,PCC21_RS18660	RS_RS15385,RS_RS24975,RS_RS23160	PXO_RS13765
76	Dispensable	BGLA_RS24705,BGLA_RS33815,BGLA_RS09590,BGLA_RS27920,BGLA_RS24575,BGLA_RS24580,BGLA_RS15615	BGLU_RS24990,BGLU_RS22655	PCC21_RS20075,PCC21_RS12655,PCC21_RS15160,PCC21_RS14410,PCC21_RS05005,PCC21_RS15530,PCC21_RS12705,PCC21_RS07705,PCC21_RS07710	RS_RS12045	-
77	Core	BGLA_RS17125,BGLA_RS24380,BGLA_RS22980,BGLA_RS32110,BGLA_RS12030	BGLU_RS16160,BGLU_RS25150,BGLU_RS20645,BGLU_RS06625	PCC21_RS19890,PCC21_RS11500,PCC21_RS21465	RS_RS02225,RS_RS24430,RS_RS04715,RS_RS20845	PXO_RS20395,PXO_RS04495,PXO_RS01010
78	Dispensable	BGLA_RS24275,BGLA_RS31310,BGLA_RS12310,BGLA_RS06760,BGLA_RS06755,BGLA_RS12320,BGLA_RS38105,BGLA_RS09755,BGLA_RS33125,BGLA_RS23330	BGLU_RS11725,BGLU_RS26620,BGLU_RS05790,BGLU_RS05780,BGLU_RS09100	PCC21_RS10470,PCC21_RS00485	RS_RS09095	-
79	Core	BGLA_RS09425,BGLA_RS09430	BGLU_RS09390,BGLU_RS09385	PCC21_RS06515,PCC21_RS15465,PCC21_RS03945,PCC21_RS03950,PCC21_RS15460,PCC21_RS17965,PCC21_RS20035	RS_RS22640,RS_RS06745,RS_RS06750,RS_RS13185	PXO_RS19005,PXO_RS19975,PXO_RS19970
80	Dispensable	BGLA_RS22170,BGLA_RS00475,BGLA_RS21650,BGLA_RS33665,BGLA_RS31990,BGLA_RS01070,BGLA_RS26170,BGLA_RS22780,BGLA_RS03570	BGLU_RS19760,BGLU_RS00390,BGLU_RS00970,BGLU_RS24320	PCC21_RS20410	RS_RS16535,RS_RS24755,RS_RS12255,RS_RS17260	-
81	Core	BGLA_RS24445,BGLA_RS25765,BGLA_RS09635,BGLA_RS25760,BGLA_RS06205,BGLA_RS22845,BGLA_RS32825	BGLU_RS05335,BGLU_RS09225,BGLU_RS05455	PCC21_RS14090,PCC21_RS07325,PCC21_RS15515,PCC21_RS08335	RS_RS10155,RS_RS04870	PXO_RS22815,PXO_RS06600
82	Core	BGLA_RS06120,BGLA_RS03200,BGLA_RS28785,BGLA_RS28695,BGLA_RS29265,BGLA_RS00070	BGLU_RS05415,BGLU_RS03005,BGLU_RS21675,BGLU_RS18345,BGLU_RS00040	PCC21_RS12935,PCC21_RS03670	RS_RS13605,RS_RS00985	PXO_RS14615,PXO_RS22560,PXO_RS07620
83	Unique	-	-	-	-	PXO_RS20580,PXO_RS18560,PXO_RS13355,PXO_RS06450,PXO_RS06845,PXO_RS15455,PXO_RS15130,PXO_RS22910,PXO_RS19500,PXO_RS22005,PXO_RS14265,PXO_RS10990,PXO_RS03240,PXO_RS15985,PXO_RS11655,PXO_RS12585,PXO_RS04335,PXO_RS03955
84	Core	BGLA_RS05780,BGLA_RS34025,BGLA_RS25980,BGLA_RS11600,BGLA_RS12005,BGLA_RS32085	BGLU_RS05075,BGLU_RS07030,BGLU_RS24445	PCC21_RS18430,PCC21_RS05800,PCC21_RS05225	RS_RS18335,RS_RS06605,RS_RS08295	PXO_RS08020,PXO_RS05475
85	Dispensable	BGLA_RS19445,BGLA_RS06480,BGLA_RS09080,BGLA_RS34695,BGLA_RS35955,BGLA_RS19150,BGLA_RS37745,BGLA_RS37945,BGLA_RS38550,BGLA_RS34765,BGLA_RS36025	BGLU_RS29840,BGLU_RS30550,BGLU_RS11325,BGLU_RS29755,BGLU_RS29235,BGLU_RS33625	-	-	-
86	Dispensable	BGLA_RS08330,BGLA_RS05950,BGLA_RS26495,BGLA_RS24180,BGLA_RS24390,BGLA_RS34670,BGLA_RS35915	BGLU_RS11350,BGLU_RS33820,BGLU_RS21150,BGLU_RS23160,BGLU_RS08215,BGLU_RS28155,BGLU_RS31195	-	RS_RS20130	PXO_RS17650,PXO_RS17660
87	Core	BGLA_RS06905,BGLA_RS23935,BGLA_RS22650,BGLA_RS11690,BGLA_RS12065,BGLA_RS32385	BGLU_RS21005,BGLU_RS27105,BGLU_RS11370,BGLU_RS20320,BGLU_RS06955	PCC21_RS20340,PCC21_RS16880	RS_RS20225,RS_RS12190,RS_RS16450	PXO_RS14520
88	Dispensable	BGLA_RS03535,BGLA_RS34975,BGLA_RS35430,BGLA_RS34865,BGLA_RS34950,BGLA_RS20515	BGLU_RS29875,BGLU_RS29885,BGLU_RS29880,BGLU_RS31450,BGLU_RS03320,BGLU_RS08525,BGLU_RS24135,BGLU_RS08530,BGLU_RS08540	PCC21_RS22585,PCC21_RS22580	-	-
89	Dispensable	BGLA_RS11775,BGLA_RS19880,BGLA_RS21945,BGLA_RS23855,BGLA_RS17175	BGLU_RS16210,BGLU_RS06880,BGLU_RS18205,BGLU_RS19635	PCC21_RS04330	RS_RS08950,RS_RS18270,RS_RS22465,RS_RS16595,RS_RS22480,RS_RS24015,RS_RS02175	-
90	Core	BGLA_RS05210,BGLA_RS10735,BGLA_RS20455	BGLU_RS21775,BGLU_RS04760,BGLU_RS11620,BGLU_RS08400	PCC21_RS12855,PCC21_RS14185	RS_RS05220,RS_RS02115,RS_RS18870,RS_RS18890,RS_RS18875	PXO_RS22470,PXO_RS20675,PXO_RS21245
91	Dispensable	-	-	-	RS_RS17140,RS_RS04205,RS_RS17885,RS_RS15685,RS_RS15800,RS_RS19925	PXO_RS00630,PXO_RS10190,PXO_RS02610,PXO_RS14060,PXO_RS17105,PXO_RS00815,PXO_RS00885,PXO_RS07525,PXO_RS18065,PXO_RS12230,PXO_RS13160
92	Dispensable	-	-	-	RS_RS09155	PXO_RS12245,PXO_RS13175,PXO_RS18760,PXO_RS09535,PXO_RS10815,PXO_RS18790,PXO_RS18745,PXO_RS18730,PXO_RS02485,PXO_RS10800,PXO_RS07535,PXO_RS10915,PXO_RS13190,PXO_RS07550,PXO_RS18775,PXO_RS12260
93	Core	BGLA_RS00495,BGLA_RS40115,BGLA_RS19900,BGLA_RS33900	BGLU_RS00410,BGLU_RS13500,BGLU_RS33475,BGLU_RS06050,BGLU_RS32375	PCC21_RS05610,PCC21_RS07365	RS_RS18685,RS_RS16770,RS_RS11645,RS_RS17805	PXO_RS18635
94	Dispensable	BGLA_RS23920,BGLA_RS27145,BGLA_RS03710	BGLU_RS20990,BGLU_RS23375,BGLU_RS03440	-	RS_RS20240,RS_RS20415,RS_RS01345,RS_RS17365,RS_RS03810,RS_RS01370	PXO_RS06580,PXO_RS13390,PXO_RS14535,PXO_RS01855
95	Dispensable	BGLA_RS07670,BGLA_RS37715,BGLA_RS07615,BGLA_RS34620,BGLA_RS38180,BGLA_RS37580	BGLU_RS30675,BGLU_RS29685,BGLU_RS31200,BGLU_RS30725,BGLU_RS30490,BGLU_RS31165,BGLU_RS08225,BGLU_RS22420,BGLU_RS20840,BGLU_RS33410	-	-	-
96	Core	BGLA_RS16710,BGLA_RS33660,BGLA_RS03735,BGLA_RS06490,BGLA_RS28165,BGLA_RS14835,BGLA_RS27260	BGLU_RS29895,BGLU_RS15805,BGLU_RS03465	PCC21_RS12770,PCC21_RS17655,PCC21_RS18525,PCC21_RS20235	RS_RS05745	PXO_RS14235
97	Core	BGLA_RS06085,BGLA_RS16255,BGLA_RS19265,BGLA_RS37565,BGLA_RS34870	BGLU_RS08850,BGLU_RS05405,BGLU_RS15380,BGLU_RS22325	PCC21_RS12290,PCC21_RS07440,PCC21_RS10615	RS_RS24095,RS_RS03860,RS_RS25060	PXO_RS14175
98	Dispensable	BGLA_RS02000,BGLA_RS07355,BGLA_RS15360,BGLA_RS04170,BGLA_RS19170,BGLA_RS35295,BGLA_RS18040,BGLA_RS15355	-	-	RS_RS19455,RS_RS01235	PXO_RS09740,PXO_RS10775,PXO_RS12385,PXO_RS13315,PXO_RS08955,PXO_RS21115
99	Core	BGLA_RS16655,BGLA_RS00480,BGLA_RS14410	BGLU_RS15775,BGLU_RS13565,BGLU_RS00395	PCC21_RS16410	RS_RS10105,RS_RS05445,RS_RS23085,RS_RS20910,RS_RS21635,RS_RS09285	PXO_RS11475,PXO_RS12405
100	Core	BGLA_RS04340,BGLA_RS02955,BGLA_RS17145,BGLA_RS22735	BGLU_RS03990,BGLU_RS02765,BGLU_RS16180	PCC21_RS06550,PCC21_RS09105	RS_RS24600,RS_RS24605,RS_RS22855,RS_RS06905	PXO_RS10625,PXO_RS14790
101	Core	BGLA_RS02365,BGLA_RS27635,BGLA_RS03385	BGLU_RS02190,BGLU_RS23445,BGLU_RS03170,BGLU_RS22390	PCC21_RS09860,PCC21_RS10230,PCC21_RS02475,PCC21_RS05670	RS_RS14430,RS_RS13195	PXO_RS03730,PXO_RS20670
102	Core	BGLA_RS00240,BGLA_RS20165,BGLA_RS23760,BGLA_RS18885,BGLA_RS09530	BGLU_RS00185,BGLU_RS17620,BGLU_RS09295	PCC21_RS10965,PCC21_RS05580,PCC21_RS08200	RS_RS00225,RS_RS00235,RS_RS20070	PXO_RS01795
103	Dispensable	BGLA_RS37910	BGLU_RS28695,BGLU_RS29000,BGLU_RS09495,BGLU_RS30525,BGLU_RS29015,BGLU_RS11890,BGLU_RS14215,BGLU_RS28010,BGLU_RS29700,BGLU_RS01880	-	RS_RS21685,RS_RS11710,RS_RS01225,RS_RS19330	-
104	Core	BGLA_RS02070,BGLA_RS21340,BGLA_RS38005,BGLA_RS11510	BGLU_RS23290,BGLU_RS01975,BGLU_RS18740,BGLU_RS07120	PCC21_RS16040,PCC21_RS15735	RS_RS20700,RS_RS06695	PXO_RS17595,PXO_RS07355,PXO_RS18245
105	Core	BGLA_RS15940,BGLA_RS17280,BGLA_RS23765	BGLU_RS15095,BGLU_RS08455,BGLU_RS16285,BGLU_RS20835	PCC21_RS05765,PCC21_RS10090	RS_RS12320,RS_RS09460,RS_RS17510,RS_RS05490	PXO_RS18445,PXO_RS02035
106	Core	BGLA_RS27160,BGLA_RS02725,BGLA_RS32425,BGLA_RS13390	BGLU_RS23360,BGLU_RS02540,BGLU_RS24200	PCC21_RS01325,PCC21_RS11105,PCC21_RS12315	RS_RS01300,RS_RS21620,RS_RS13940	PXO_RS01865,PXO_RS21870
107	Core	BGLA_RS00210,BGLA_RS00755,BGLA_RS24830,BGLA_RS24880,BGLA_RS00800	BGLU_RS00155	PCC21_RS14465	RS_RS15600,RS_RS17870,RS_RS11590,RS_RS19405,RS_RS19415,RS_RS17825,RS_RS11545	PXO_RS20840
108	Core	BGLA_RS26630,BGLA_RS34055,BGLA_RS20230,BGLA_RS24050,BGLA_RS24170,BGLA_RS09765	BGLU_RS23855,BGLU_RS25335	PCC21_RS09920,PCC21_RS08710	RS_RS05395,RS_RS01890,RS_RS09200	PXO_RS17120,PXO_RS23510
109	Core	BGLA_RS05800,BGLA_RS05795,BGLA_RS33520	BGLU_RS05090,BGLU_RS05085,BGLU_RS21555	PCC21_RS14825,PCC21_RS14830	RS_RS22915,RS_RS22920,RS_RS20330,RS_RS24145	PXO_RS02760,PXO_RS02755
110	Dispensable	BGLA_RS30835,BGLA_RS30845,BGLA_RS09675,BGLA_RS22570,BGLA_RS09665,BGLA_RS29925	BGLU_RS26175,BGLU_RS26185,BGLU_RS09205,BGLU_RS20260,BGLU_RS09215	PCC21_RS16485	RS_RS12615,RS_RS17520	-
111	Dispensable	BGLA_RS09235,BGLA_RS17750,BGLA_RS29165,BGLA_RS25930,BGLA_RS32420,BGLA_RS31200	BGLU_RS09685,BGLU_RS16740	PCC21_RS20760,PCC21_RS20180,PCC21_RS07220,PCC21_RS12335	RS_RS06720,RS_RS06010	-
112	Core	BGLA_RS05235,BGLA_RS16420,BGLA_RS01950	BGLU_RS04785,BGLU_RS15550,BGLU_RS01735	PCC21_RS15480,PCC21_RS01535,PCC21_RS01530	RS_RS05240,RS_RS24580,RS_RS14690	PXO_RS14495,PXO_RS00270
113	Dispensable	BGLA_RS03725,BGLA_RS28820,BGLA_RS33040,BGLA_RS20545,BGLA_RS16295,BGLA_RS24040	BGLU_RS03455,BGLU_RS27265,BGLU_RS23030,BGLU_RS15420	-	RS_RS21425,RS_RS05430,RS_RS24770	PXO_RS02595
114	Dispensable	BGLA_RS26985,BGLA_RS08300,BGLA_RS23015,BGLA_RS25145,BGLA_RS22450,BGLA_RS29875,BGLA_RS06485	BGLU_RS30090,BGLU_RS11065,BGLU_RS20660,BGLU_RS20155	-	RS_RS17445	PXO_RS07715,PXO_RS08105
115	Core	BGLA_RS32370,BGLA_RS26570,BGLA_RS33415,BGLA_RS23580,BGLA_RS10250,BGLA_RS31570	BGLU_RS27090,BGLU_RS28035,BGLU_RS22980	PCC21_RS04720,PCC21_RS19690,PCC21_RS11015	RS_RS14355	PXO_RS02775
116	Core	BGLA_RS27015,BGLA_RS01170,BGLA_RS36090,BGLA_RS25180,BGLA_RS18080	BGLU_RS26545,BGLU_RS16995	PCC21_RS11980,PCC21_RS11185	RS_RS04425,RS_RS19775,RS_RS22305,RS_RS08980	PXO_RS22020
117	Core	BGLA_RS10505,BGLA_RS18960,BGLA_RS33110	BGLU_RS27820,BGLU_RS17690,BGLU_RS27870	PCC21_RS18470,PCC21_RS14905	RS_RS19230,RS_RS03175,RS_RS07565,RS_RS22545,RS_RS15725	PXO_RS23360
118	Dispensable	-	BGLU_RS18885,BGLU_RS24080,BGLU_RS11060,BGLU_RS30150,BGLU_RS29155,BGLU_RS11875,BGLU_RS23235,BGLU_RS14530,BGLU_RS20220,BGLU_RS29165	-	RS_RS07225,RS_RS09230,RS_RS19365,RS_RS19855	-
119	Dispensable	BGLA_RS08665,BGLA_RS23210,BGLA_RS23085,BGLA_RS08920,BGLA_RS17215,BGLA_RS27615	BGLU_RS27640,BGLU_RS20715,BGLU_RS11080,BGLU_RS16240,BGLU_RS09980	-	RS_RS06485,RS_RS09365	PXO_RS13755
120	Core	BGLA_RS04380,BGLA_RS34030,BGLA_RS25975,BGLA_RS10120	BGLU_RS04030,BGLU_RS24450	PCC21_RS08535,PCC21_RS18425	RS_RS11755,RS_RS18340,RS_RS05670	PXO_RS11775,PXO_RS12705,PXO_RS05470
121	Core	BGLA_RS33480,BGLA_RS09580,BGLA_RS12000,BGLA_RS15385,BGLA_RS30780,BGLA_RS28955,BGLA_RS27480	BGLU_RS14595,BGLU_RS26115,BGLU_RS06650	PCC21_RS19295	RS_RS22900,RS_RS08300	PXO_RS04590
122	Core	BGLA_RS16205,BGLA_RS18875,BGLA_RS37365	BGLU_RS15335,BGLU_RS17610	PCC21_RS03390,PCC21_RS19635,PCC21_RS10780	RS_RS17610,RS_RS12755,RS_RS00260	PXO_RS20880,PXO_RS04050,PXO_RS02575
123	Dispensable	BGLA_RS29435,BGLA_RS29755,BGLA_RS29545,BGLA_RS10605,BGLA_RS23230	BGLU_RS07430,BGLU_RS07565,BGLU_RS24880,BGLU_RS20765,BGLU_RS21575	-	RS_RS00960,RS_RS17450,RS_RS03135	PXO_RS06670
124	Core	BGLA_RS33135,BGLA_RS33360,BGLA_RS12460,BGLA_RS23490,BGLA_RS23715,BGLA_RS32630	BGLU_RS07595	PCC21_RS07335,PCC21_RS20950,PCC21_RS17040	RS_RS10720,RS_RS21160,RS_RS01040	PXO_RS02105
125	Core	BGLA_RS16835,BGLA_RS22120,BGLA_RS29650	BGLU_RS18840,BGLU_RS15870,BGLU_RS27460	PCC21_RS04135,PCC21_RS01580,PCC21_RS00870,PCC21_RS13590,PCC21_RS20780	RS_RS13765	PXO_RS01645,PXO_RS08060
126	Core	BGLA_RS20930,BGLA_RS32975,BGLA_RS14805,BGLA_RS08255,BGLA_RS20250	BGLU_RS19225	PCC21_RS20120	RS_RS23080,RS_RS21640,RS_RS06790,RS_RS23095,RS_RS23090	PXO_RS23660,PXO_RS06765
127	Core	BGLA_RS30800,BGLA_RS21565,BGLA_RS17585,BGLA_RS29660	BGLU_RS26140,BGLU_RS16580,BGLU_RS07460	PCC21_RS05350	RS_RS14605,RS_RS09385,RS_RS01790,RS_RS24645	PXO_RS07145,PXO_RS02955
128	Core	BGLA_RS35425,BGLA_RS04845,BGLA_RS31575,BGLA_RS08130	BGLU_RS11690,BGLU_RS04430	PCC21_RS19330,PCC21_RS03955,PCC21_RS03995	RS_RS19170,RS_RS18485,RS_RS04560	PXO_RS21160,PXO_RS17265
129	Dispensable	BGLA_RS31930,BGLA_RS07035,BGLA_RS01175,BGLA_RS39260,BGLA_RS36095,BGLA_RS31725,BGLA_RS07105,BGLA_RS33950	BGLU_RS26955,BGLU_RS30685,BGLU_RS29675,BGLU_RS29540,BGLU_RS24180	-	-	-
130	Core	BGLA_RS11575,BGLA_RS00885	BGLU_RS07055,BGLU_RS00785	PCC21_RS14635,PCC21_RS13180,PCC21_RS19770,PCC21_RS06670	RS_RS06630,RS_RS21975	PXO_RS12915,PXO_RS11985,PXO_RS07645
131	Core	BGLA_RS18020,BGLA_RS19380,BGLA_RS03545	BGLU_RS16965,BGLU_RS29850,BGLU_RS17995,BGLU_RS03330	PCC21_RS07600,PCC21_RS00775	RS_RS07435,RS_RS21750	PXO_RS22505,PXO_RS19985
132	Core	BGLA_RS26230,BGLA_RS28505,BGLA_RS33210	BGLU_RS27390,BGLU_RS22040,BGLU_RS29230	PCC21_RS20055,PCC21_RS03655	RS_RS07865,RS_RS24735	PXO_RS21155,PXO_RS14640,PXO_RS18000
133	Core	BGLA_RS31585,BGLA_RS30315,BGLA_RS19875,BGLA_RS28105	BGLU_RS26740,BGLU_RS25650,BGLU_RS18200	PCC21_RS14740,PCC21_RS10580	RS_RS22460,RS_RS18715	PXO_RS01490,PXO_RS17825
134	Core	BGLA_RS11280,BGLA_RS05145	BGLU_RS07355,BGLU_RS04695	PCC21_RS15745,PCC21_RS18010,PCC21_RS12900,PCC21_RS04820	RS_RS08205,RS_RS05155	PXO_RS06970,PXO_RS15375,PXO_RS23000
135	Dispensable	BGLA_RS22390,BGLA_RS16870,BGLA_RS23320,BGLA_RS07925,BGLA_RS06450	BGLU_RS20000,BGLU_RS15915,BGLU_RS05520,BGLU_RS25195	PCC21_RS19455,PCC21_RS20335,PCC21_RS17520	RS_RS15295	-
136	Core	BGLA_RS38025,BGLA_RS21330,BGLA_RS02060,BGLA_RS17860,BGLA_RS24735	BGLU_RS18720,BGLU_RS01965,BGLU_RS11840,BGLU_RS21535	PCC21_RS16070	RS_RS20690	PXO_RS07345,PXO_RS17605
137	Dispensable	BGLA_RS24660,BGLA_RS23635,BGLA_RS33220,BGLA_RS28810	BGLU_RS25030,BGLU_RS25215,BGLU_RS21300	PCC21_RS17535,PCC21_RS10120,PCC21_RS03275,PCC21_RS01800	RS_RS08945,RS_RS21875	-
138	Dispensable	BGLA_RS32735,BGLA_RS35480,BGLA_RS15230,BGLA_RS07620,BGLA_RS07030,BGLA_RS07345,BGLA_RS01155,BGLA_RS38430,BGLA_RS07415,BGLA_RS37040,BGLA_RS05955	BGLU_RS34750	-	-	PXO_RS21980
139	Dispensable	BGLA_RS00325,BGLA_RS22115,BGLA_RS35570,BGLA_RS23050,BGLA_RS18785,BGLA_RS24490	BGLU_RS00265,BGLU_RS29940,BGLU_RS20680,BGLU_RS17535	PCC21_RS13105	RS_RS16760,RS_RS00605	-
140	Core	BGLA_RS06475,BGLA_RS16320,BGLA_RS16900	BGLU_RS05540,BGLU_RS15450,BGLU_RS15945	PCC21_RS09760,PCC21_RS14045,PCC21_RS21000	RS_RS10735,RS_RS01330	PXO_RS17730,PXO_RS21505
141	Core	BGLA_RS13910,BGLA_RS08940,BGLA_RS20895	BGLU_RS13075,BGLU_RS09960,BGLU_RS19190	PCC21_RS17675,PCC21_RS06345	RS_RS08060,RS_RS06365,RS_RS09080	PXO_RS21430,PXO_RS13565
142	Core	BGLA_RS04875,BGLA_RS17525,BGLA_RS33790,BGLA_RS27065	BGLU_RS04460,BGLU_RS16525	PCC21_RS16625,PCC21_RS06995,PCC21_RS11375,PCC21_RS08340	RS_RS04585,RS_RS16970	PXO_RS21455
143	Dispensable	-	-	-	RS_RS03205,RS_RS25140,RS_RS22680,RS_RS00510,RS_RS18190,RS_RS17005,RS_RS10920,RS_RS00540	PXO_RS15845,PXO_RS14935,PXO_RS03795,PXO_RS17310,PXO_RS30810
144	Core	BGLA_RS19410,BGLA_RS34170,BGLA_RS28575	BGLU_RS18025,BGLU_RS21975	PCC21_RS17890	RS_RS24845,RS_RS21930,RS_RS09990,RS_RS18730	PXO_RS19835,PXO_RS20405
145	Dispensable	BGLA_RS20035,BGLA_RS20025,BGLA_RS20020,BGLA_RS26910,BGLA_RS20030	BGLU_RS25915,BGLU_RS25910,BGLU_RS25920,BGLU_RS25905,BGLU_RS25895,BGLU_RS25900	-	-	PXO_RS14885
146	Core	BGLA_RS17465,BGLA_RS33845,BGLA_RS26360	BGLU_RS16470,BGLU_RS24045,BGLU_RS28330	PCC21_RS06365,PCC21_RS13860	RS_RS23135,RS_RS22960	PXO_RS18555,PXO_RS21805
147	Dispensable	-	BGLU_RS09480,BGLU_RS25450,BGLU_RS25600,BGLU_RS09650,BGLU_RS11860	-	RS_RS11380,RS_RS07795,RS_RS19770,RS_RS02895	PXO_RS08570,PXO_RS21930,PXO_RS08550
148	Dispensable	BGLA_RS05645,BGLA_RS29080,BGLA_RS09705,BGLA_RS20095,BGLA_RS33940	BGLU_RS04960,BGLU_RS27605,BGLU_RS22875,BGLU_RS28040,BGLU_RS09180,BGLU_RS22580	-	RS_RS01570	-
149	Core	BGLA_RS38300,BGLA_RS06055	BGLU_RS18690,BGLU_RS11835,BGLU_RS19140	PCC21_RS20580,PCC21_RS16390,PCC21_RS16000	RS_RS17160,RS_RS22615	PXO_RS07165,PXO_RS07380
150	Unique	-	BGLU_RS22155,BGLU_RS29175,BGLU_RS28450,BGLU_RS14630,BGLU_RS11930,BGLU_RS29450,BGLU_RS11795,BGLU_RS24245,BGLU_RS25610,BGLU_RS25455,BGLU_RS22145,BGLU_RS16985	-	-	-
151	Dispensable	BGLA_RS05585,BGLA_RS14280,BGLA_RS16235,BGLA_RS12440	BGLU_RS04900,BGLU_RS13440,BGLU_RS15360	-	RS_RS01855,RS_RS02705,RS_RS19290	PXO_RS17715,PXO_RS06315
152	Core	BGLA_RS17135,BGLA_RS24560,BGLA_RS30155	BGLU_RS16170,BGLU_RS25095,BGLU_RS11710	PCC21_RS01965	RS_RS22865,RS_RS23660,RS_RS23530,RS_RS23155	PXO_RS19200
153	Dispensable	BGLA_RS25350,BGLA_RS25420,BGLA_RS25425,BGLA_RS27990,BGLA_RS31215,BGLA_RS34210,BGLA_RS29160	BGLU_RS24730,BGLU_RS24675	PCC21_RS20750	RS_RS23795,RS_RS06710	-
154	Core	BGLA_RS00155,BGLA_RS08925,BGLA_RS17220,BGLA_RS28245	BGLU_RS00110,BGLU_RS09975,BGLU_RS16245,BGLU_RS05275	PCC21_RS16525	RS_RS15770,RS_RS06490	PXO_RS13760
155	Dispensable	BGLA_RS17190,BGLA_RS22420,BGLA_RS23570,BGLA_RS23550,BGLA_RS11635,BGLA_RS24510,BGLA_RS07980	BGLU_RS16225,BGLU_RS22950,BGLU_RS22970	-	RS_RS17075	PXO_RS08780
156	Core	BGLA_RS09630,BGLA_RS15695,BGLA_RS27875	BGLU_RS09230,BGLU_RS14900	PCC21_RS13810,PCC21_RS16715,PCC21_RS19170	RS_RS20085,RS_RS12145	PXO_RS17260,PXO_RS15520
157	Core	BGLA_RS23820,BGLA_RS13860	BGLU_RS21410,BGLU_RS13025,BGLU_RS06770	PCC21_RS15135,PCC21_RS04760,PCC21_RS12580	RS_RS17975,RS_RS05045,RS_RS20460	PXO_RS17955
158	Core	BGLA_RS11680,BGLA_RS14620,BGLA_RS07325,BGLA_RS42945	BGLU_RS06965,BGLU_RS13770	PCC21_RS17980,PCC21_RS17875,PCC21_RS19910	RS_RS16440,RS_RS10420	PXO_RS20385
159	Core	BGLA_RS08630,BGLA_RS00585,BGLA_RS37295	BGLU_RS11115,BGLU_RS00500	PCC21_RS19625,PCC21_RS19825	RS_RS11220,RS_RS16480,RS_RS23300	PXO_RS23685,PXO_RS01075
160	Core	BGLA_RS16240,BGLA_RS11455	BGLU_RS15365,BGLU_RS07180,BGLU_RS36415	PCC21_RS05720,PCC21_RS16555,PCC21_RS19810	RS_RS03915,RS_RS05955	PXO_RS16905,PXO_RS02235
161	Dispensable	BGLA_RS12125,BGLA_RS07995,BGLA_RS29870,BGLA_RS26995	BGLU_RS06535,BGLU_RS18835	PCC21_RS03460,PCC21_RS04155	RS_RS10620,RS_RS16415,RS_RS19255,RS_RS10605	-
162	Dispensable	BGLA_RS16405,BGLA_RS28240,BGLA_RS38840	BGLU_RS15535	PCC21_RS05490,PCC21_RS12760,PCC21_RS04465	RS_RS00055,RS_RS21020,RS_RS11105,RS_RS00800,RS_RS03510	-
163	Core	BGLA_RS40085,BGLA_RS02190	BGLU_RS12980,BGLU_RS02095	PCC21_RS03405,PCC21_RS10685,PCC21_RS17110	RS_RS05100,RS_RS14535,RS_RS20475	PXO_RS08260,PXO_RS05665
164	Core	BGLA_RS02045,BGLA_RS37995,BGLA_RS21310	BGLU_RS01950,BGLU_RS18655,BGLU_RS21550,BGLU_RS23260,BGLU_RS18950	PCC21_RS16080	RS_RS20675	PXO_RS17620,PXO_RS07325
165	Dispensable	BGLA_RS18980,BGLA_RS35445,BGLA_RS26305,BGLA_RS23735,BGLA_RS22360,BGLA_RS04660	BGLU_RS00960,BGLU_RS17710,BGLU_RS04245	PCC21_RS16465	RS_RS00285,RS_RS02950	-
166	Core	BGLA_RS28675,BGLA_RS34000,BGLA_RS31655	BGLU_RS21875,BGLU_RS27295,BGLU_RS28425	PCC21_RS12215	RS_RS10065,RS_RS17730,RS_RS18735	PXO_RS08300,PXO_RS20625
167	Core	BGLA_RS24160,BGLA_RS26185,BGLA_RS32235,BGLA_RS15655,BGLA_RS11835	BGLU_RS25345,BGLU_RS08975,BGLU_RS27485,BGLU_RS06815	PCC21_RS19895	RS_RS12105	PXO_RS02580
168	Core	BGLA_RS02335,BGLA_RS33130,BGLA_RS33355,BGLA_RS12445,BGLA_RS32545	BGLU_RS02155,BGLU_RS27175	PCC21_RS11665,PCC21_RS14950	RS_RS23210	PXO_RS13210,PXO_RS12280
169	Core	BGLA_RS28700,BGLA_RS07000,BGLA_RS25535,BGLA_RS11420	BGLU_RS21670,BGLU_RS05955,BGLU_RS07215	PCC21_RS16650	RS_RS06040	PXO_RS07840,PXO_RS04880,PXO_RS09285
170	Core	BGLA_RS17485,BGLA_RS22435,BGLA_RS17655	BGLU_RS16490,BGLU_RS16650	PCC21_RS03985,PCC21_RS04610	RS_RS23335,RS_RS14310,RS_RS01715	PXO_RS08655,PXO_RS18535
171	Core	BGLA_RS15735,BGLA_RS04520,BGLA_RS12580	BGLU_RS14940	PCC21_RS02055,PCC21_RS10725,PCC21_RS08110	RS_RS09445,RS_RS04790,RS_RS09580,RS_RS12480	PXO_RS19635
172	Dispensable	BGLA_RS33945,BGLA_RS00500,BGLA_RS10655	BGLU_RS28390,BGLU_RS00415,BGLU_RS23110	PCC21_RS05605,PCC21_RS20460	RS_RS16775,RS_RS06385,RS_RS18680	-
173	Core	BGLA_RS00905,BGLA_RS35070	BGLU_RS22225,BGLU_RS00805,BGLU_RS27540,BGLU_RS24175,BGLU_RS27445	PCC21_RS13190	RS_RS18995	PXO_RS11940,PXO_RS12870
174	Dispensable	BGLA_RS15520,BGLA_RS27695,BGLA_RS02080,BGLA_RS39065	BGLU_RS14735,BGLU_RS01985	-	RS_RS11950,RS_RS20760	PXO_RS06630,PXO_RS06170,PXO_RS20005
175	Core	BGLA_RS13185,BGLA_RS13190,BGLA_RS20670	BGLU_RS11985,BGLU_RS11990	PCC21_RS19125,PCC21_RS14670	RS_RS05805,RS_RS05800	PXO_RS20110,PXO_RS16945
176	Dispensable	BGLA_RS29775,BGLA_RS06795,BGLA_RS35905	BGLU_RS05825,BGLU_RS27905,BGLU_RS23580	-	RS_RS22815,RS_RS25145,RS_RS24070	PXO_RS21535,PXO_RS10565
177	Dispensable	BGLA_RS05610,BGLA_RS15335,BGLA_RS29800,BGLA_RS30920	BGLU_RS04925,BGLU_RS14560,BGLU_RS26815,BGLU_RS26270	-	RS_RS22450,RS_RS20620	PXO_RS06990
178	Core	BGLA_RS32775,BGLA_RS00990,BGLA_RS30660	BGLU_RS27580,BGLU_RS05880,BGLU_RS00890,BGLU_RS26050	PCC21_RS13375	RS_RS23895	PXO_RS06355,PXO_RS08330
179	Dispensable	BGLA_RS35460,BGLA_RS24985	BGLU_RS33515,BGLU_RS08355,BGLU_RS24855,BGLU_RS08590,BGLU_RS27320,BGLU_RS33160	-	RS_RS20830,RS_RS16470	PXO_RS18575
180	Core	BGLA_RS15425,BGLA_RS17685	BGLU_RS14640,BGLU_RS16680	PCC21_RS15220,PCC21_RS05440	RS_RS11770,RS_RS01685,RS_RS19715	PXO_RS01325,PXO_RS00915
181	Core	BGLA_RS28635,BGLA_RS15910	BGLU_RS21915,BGLU_RS15070	PCC21_RS06330,PCC21_RS18585,PCC21_RS15370	RS_RS10020,RS_RS12285,RS_RS23235	PXO_RS10655
182	Core	BGLA_RS13210,BGLA_RS23315	BGLU_RS22510,BGLU_RS05280,BGLU_RS12010	PCC21_RS17030,PCC21_RS15150,PCC21_RS10980	RS_RS05780	PXO_RS14770,PXO_RS09165
183	Dispensable	BGLA_RS09875,BGLA_RS23595,BGLA_RS24165,BGLA_RS22870,BGLA_RS19865	BGLU_RS26820,BGLU_RS25340,BGLU_RS09015	PCC21_RS05080,PCC21_RS02735,PCC21_RS17225	-	-
184	Core	BGLA_RS03070,BGLA_RS17640	BGLU_RS02875,BGLU_RS16635	PCC21_RS18215,PCC21_RS06455	RS_RS02480,RS_RS01740	PXO_RS19935,PXO_RS17435,PXO_RS06330
185	Dispensable	BGLA_RS34260,BGLA_RS16690,BGLA_RS14740,BGLA_RS16650	BGLU_RS29860,BGLU_RS13885,BGLU_RS07570	PCC21_RS17320	RS_RS06025,RS_RS10960,RS_RS03200	-
186	Dispensable	BGLA_RS20525,BGLA_RS28680,BGLA_RS15330,BGLA_RS20710	BGLU_RS22245,BGLU_RS21690,BGLU_RS14550	PCC21_RS07360,PCC21_RS20960	RS_RS23680,RS_RS23550	-
187	Core	BGLA_RS30310,BGLA_RS28115,BGLA_RS28790	BGLU_RS25645,BGLU_RS22305	PCC21_RS14745,PCC21_RS04335	RS_RS22455,RS_RS19015,RS_RS09185	PXO_RS01495
188	Core	BGLA_RS03375,BGLA_RS13840	BGLU_RS03160,BGLU_RS13005	PCC21_RS18145,PCC21_RS15115,PCC21_RS00230	RS_RS13205,RS_RS05070,RS_RS19665	PXO_RS13620
189	Core	BGLA_RS20745,BGLA_RS01025	BGLU_RS19050,BGLU_RS00925	PCC21_RS11310,PCC21_RS13355	RS_RS21260,RS_RS23845	PXO_RS00360,PXO_RS13060,PXO_RS12130
190	Dispensable	BGLA_RS21770,BGLA_RS24655,BGLA_RS29670,BGLA_RS16850,BGLA_RS06330	BGLU_RS19480,BGLU_RS07450,BGLU_RS15890,BGLU_RS06130,BGLU_RS18820	-	RS_RS03885	-
191	Core	BGLA_RS18770,BGLA_RS20780	BGLU_RS17520,BGLU_RS19085	PCC21_RS11320,PCC21_RS13230	RS_RS19050,RS_RS21295	PXO_RS00395,PXO_RS12985,PXO_RS12055
192	Core	BGLA_RS13790,BGLA_RS11740	BGLU_RS12955,BGLU_RS06910	PCC21_RS02450,PCC21_RS00935,PCC21_RS12830	RS_RS05570,RS_RS09020	PXO_RS06565,PXO_RS01990
193	Dispensable	BGLA_RS27620,BGLA_RS04335,BGLA_RS39940,BGLA_RS28985,BGLA_RS31705	BGLU_RS08555,BGLU_RS03985	PCC21_RS08160,PCC21_RS07320	RS_RS01070,RS_RS10900	-
194	Core	BGLA_RS29940,BGLA_RS19980,BGLA_RS33120,BGLA_RS20665,BGLA_RS25105,BGLA_RS33100	BGLU_RS18275	PCC21_RS06200	RS_RS11295,RS_RS01465	PXO_RS22345
195	Dispensable	BGLA_RS05915,BGLA_RS04275,BGLA_RS21700,BGLA_RS31455	BGLU_RS23465,BGLU_RS05210,BGLU_RS19425	PCC21_RS16510,PCC21_RS15910,PCC21_RS01935	RS_RS17565	-
196	Dispensable	BGLA_RS22520,BGLA_RS27680,BGLA_RS27675,BGLA_RS22515,BGLA_RS22485,BGLA_RS27660	BGLU_RS18765,BGLU_RS20200,BGLU_RS20195,BGLU_RS18770,BGLU_RS20175	-	-	-
197	Dispensable	BGLA_RS09715,BGLA_RS19765,BGLA_RS29575,BGLA_RS24945,BGLA_RS08700,BGLA_RS10440	BGLU_RS09170,BGLU_RS11005,BGLU_RS24910	-	RS_RS07870,RS_RS00905	-
198	Core	BGLA_RS17990,BGLA_RS14585,BGLA_RS27980	BGLU_RS16935,BGLU_RS13735,BGLU_RS11630	PCC21_RS15610,PCC21_RS02250	RS_RS01360,RS_RS17690	PXO_RS09950
199	Dispensable	BGLA_RS36935,BGLA_RS19345,BGLA_RS35680,BGLA_RS34580,BGLA_RS12485	BGLU_RS30165,BGLU_RS17960,BGLU_RS30730,BGLU_RS12185	-	RS_RS17210,RS_RS13060	-
200	Dispensable	BGLA_RS27950,BGLA_RS20940,BGLA_RS25010,BGLA_RS35375,BGLA_RS34850,BGLA_RS20925	BGLU_RS22625,BGLU_RS19235,BGLU_RS08550,BGLU_RS19220,BGLU_RS09620	-	-	-
201	Core	BGLA_RS08620,BGLA_RS23415,BGLA_RS28460,BGLA_RS07815	BGLU_RS11125,BGLU_RS22075	PCC21_RS10105,PCC21_RS06740	RS_RS11230,RS_RS17225	PXO_RS11320
202	Core	BGLA_RS00115,BGLA_RS20730	BGLU_RS00080,BGLU_RS19035	PCC21_RS13265,PCC21_RS11340	RS_RS18960,RS_RS21245	PXO_RS13020,PXO_RS12090,PXO_RS00345
203	Dispensable	BGLA_RS05600,BGLA_RS17535,BGLA_RS24595	BGLU_RS04915,BGLU_RS25080,BGLU_RS16530	-	RS_RS01835,RS_RS11500,RS_RS24350,RS_RS21890	PXO_RS16605
204	Core	BGLA_RS24770,BGLA_RS02840,BGLA_RS01280	BGLU_RS24940,BGLU_RS02655,BGLU_RS01105	PCC21_RS03885,PCC21_RS14065	RS_RS13845,RS_RS10650	PXO_RS19355
205	Core	BGLA_RS26425,BGLA_RS40565	BGLU_RS24000	PCC21_RS22475	RS_RS00570,RS_RS00575,RS_RS00580,RS_RS08545	PXO_RS01365,PXO_RS01370,PXO_RS01375
206	Core	BGLA_RS20750,BGLA_RS01020	BGLU_RS19055,BGLU_RS00920	PCC21_RS11355,PCC21_RS13360	RS_RS21265,RS_RS23850	PXO_RS00365,PXO_RS12125,PXO_RS13055
207	Core	BGLA_RS03050,BGLA_RS13850	BGLU_RS02855,BGLU_RS13015	PCC21_RS15505,PCC21_RS15125,PCC21_RS12600	RS_RS02455,RS_RS05055	PXO_RS22135,PXO_RS09985
208	Dispensable	BGLA_RS23630,BGLA_RS29990,BGLA_RS25305,BGLA_RS08240,BGLA_RS22145	BGLU_RS26860,BGLU_RS19740	PCC21_RS16905,PCC21_RS02755	RS_RS24860,RS_RS21090	-
209	Core	BGLA_RS08880,BGLA_RS15830	BGLU_RS10020,BGLU_RS14990	PCC21_RS10245,PCC21_RS08155	RS_RS06445,RS_RS03390	PXO_RS11450,PXO_RS19995,PXO_RS21510
210	Core	BGLA_RS12950,BGLA_RS11610	BGLU_RS06120,BGLU_RS07010	PCC21_RS12280,PCC21_RS08190,PCC21_RS12690	RS_RS05870,RS_RS06590	PXO_RS16735,PXO_RS16740
211	Dispensable	BGLA_RS20560,BGLA_RS24630,BGLA_RS09500	BGLU_RS23035,BGLU_RS23845	PCC21_RS05880,PCC21_RS03625,PCC21_RS03185,PCC21_RS05025,PCC21_RS00210	RS_RS21190	-
212	Core	BGLA_RS17300,BGLA_RS24730	BGLU_RS16305,BGLU_RS24980	PCC21_RS19025,PCC21_RS05540	RS_RS02050,RS_RS15550,RS_RS24325	PXO_RS22435,PXO_RS18120
213	Core	BGLA_RS14905,BGLA_RS12940	BGLU_RS14015,BGLU_RS06145	PCC21_RS15570,PCC21_RS15410	RS_RS11090,RS_RS05880	PXO_RS09080,PXO_RS06515
214	Core	BGLA_RS20595,BGLA_RS01800	BGLU_RS01585,BGLU_RS23070,BGLU_RS29490	PCC21_RS03925,PCC21_RS05890,PCC21_RS03170	RS_RS02260	PXO_RS07710
215	Core	BGLA_RS02875,BGLA_RS27580	BGLU_RS02685,BGLU_RS23125	PCC21_RS18300,PCC21_RS03840,PCC21_RS10895,PCC21_RS12175	RS_RS13760	PXO_RS19095
216	Dispensable	BGLA_RS31190,BGLA_RS27445,BGLA_RS25215,BGLA_RS21085,BGLA_RS01470,BGLA_RS26235,BGLA_RS27655	BGLU_RS23185	-	RS_RS08925,RS_RS04050	-
217	Core	BGLA_RS19685,BGLA_RS01625	BGLU_RS32220,BGLU_RS25165,BGLU_RS01405	PCC21_RS08515	RS_RS11240,RS_RS15020	PXO_RS12730,PXO_RS11800
218	Dispensable	BGLA_RS31520,BGLA_RS05635,BGLA_RS22655,BGLA_RS19425	BGLU_RS04950,BGLU_RS20325,BGLU_RS18600,BGLU_RS18035	-	RS_RS05355,RS_RS10545	-
219	Core	BGLA_RS01390,BGLA_RS01510	BGLU_RS01215,BGLU_RS01290	PCC21_RS01055,PCC21_RS18935	RS_RS15135,RS_RS15240	PXO_RS05730,PXO_RS05795
220	Core	BGLA_RS01715,BGLA_RS12040,BGLA_RS24100	BGLU_RS01500,BGLU_RS06620	PCC21_RS19260,PCC21_RS15545	RS_RS14915	PXO_RS19170,PXO_RS15010
221	Core	BGLA_RS11800,BGLA_RS17735	BGLU_RS06860,BGLU_RS16730	PCC21_RS14260,PCC21_RS00965	RS_RS08885,RS_RS01200,RS_RS10115	PXO_RS14510
222	Dispensable	BGLA_RS27630,BGLA_RS35435,BGLA_RS24795,BGLA_RS34980,BGLA_RS08150	BGLU_RS24130,BGLU_RS22715,BGLU_RS22270	-	RS_RS20190,RS_RS20185	-
223	Core	BGLA_RS00665,BGLA_RS09300,BGLA_RS13525,BGLA_RS15165	BGLU_RS08765,BGLU_RS00595,BGLU_RS14290	PCC21_RS13470	RS_RS09660	PXO_RS16160
224	Core	BGLA_RS09440,BGLA_RS15725,BGLA_RS20100	BGLU_RS09375,BGLU_RS14930	PCC21_RS07085,PCC21_RS10275	RS_RS06760,RS_RS12180	PXO_RS17255
225	Core	BGLA_RS03315,BGLA_RS32060	BGLU_RS03105,BGLU_RS27690	PCC21_RS06450,PCC21_RS12640,PCC21_RS15770	RS_RS13320,RS_RS03745	PXO_RS02325
226	Dispensable	BGLA_RS35890,BGLA_RS00235,BGLA_RS36980,BGLA_RS36750	BGLU_RS30360,BGLU_RS30940,BGLU_RS00180	-	RS_RS14510,RS_RS21145	PXO_RS00420
227	Core	BGLA_RS13500,BGLA_RS15140,BGLA_RS09325,BGLA_RS00640	BGLU_RS14265,BGLU_RS08785,BGLU_RS00575	PCC21_RS07925	RS_RS09635	PXO_RS16185
228	Core	BGLA_RS27820,BGLA_RS02905,BGLA_RS31955,BGLA_RS22015	BGLU_RS22825,BGLU_RS02715	PCC21_RS06180	RS_RS13745,RS_RS18345	PXO_RS13640
229	Dispensable	BGLA_RS34110,BGLA_RS34415,BGLA_RS24955	BGLU_RS22470,BGLU_RS28830,BGLU_RS28635,BGLU_RS05990	PCC21_RS17255	RS_RS16425,RS_RS20945	-
230	Core	BGLA_RS04575,BGLA_RS06660	BGLU_RS04150,BGLU_RS05685	PCC21_RS19355,PCC21_RS02950	RS_RS10790,RS_RS07635	PXO_RS16650,PXO_RS08215
231	Dispensable	BGLA_RS26855,BGLA_RS25505,BGLA_RS08815,BGLA_RS24960	BGLU_RS24545,BGLU_RS10890	PCC21_RS01110,PCC21_RS13885,PCC21_RS15520	RS_RS02995	-
232	Core	BGLA_RS15095,BGLA_RS00015	BGLU_RS14190,BGLU_RS00015	PCC21_RS01705,PCC21_RS20895	RS_RS04830,RS_RS17180	PXO_RS07770,PXO_RS00020
233	Core	BGLA_RS38000,BGLA_RS21305,BGLA_RS02040	BGLU_RS18650,BGLU_RS01945,BGLU_RS23265	PCC21_RS16085	RS_RS20670	PXO_RS07320,PXO_RS17625
234	Core	BGLA_RS17330,BGLA_RS06845	BGLU_RS16335,BGLU_RS05865	PCC21_RS01460	RS_RS02020,RS_RS25120	PXO_RS18500,PXO_RS12900,PXO_RS11970
235	Dispensable	BGLA_RS03000	BGLU_RS02805	PCC21_RS06050	RS_RS11330,RS_RS02385,RS_RS00425,RS_RS11350,RS_RS22620,RS_RS04815,RS_RS00600	-
236	Dispensable	BGLA_RS13985,BGLA_RS28150,BGLA_RS12240,BGLA_RS26640,BGLA_RS30040,BGLA_RS10240	BGLU_RS13155,BGLU_RS30030	PCC21_RS01710,PCC21_RS04055	-	-
237	Core	BGLA_RS24200,BGLA_RS16210	BGLU_RS25315	PCC21_RS10635,PCC21_RS09500,PCC21_RS05460	RS_RS12565,RS_RS12750	PXO_RS06685,PXO_RS16705
238	Dispensable	BGLA_RS08145,BGLA_RS06165,BGLA_RS25330,BGLA_RS26820	BGLU_RS24750,BGLU_RS05420	PCC21_RS14855,PCC21_RS08965,PCC21_RS13940	-	PXO_RS14940
239	Dispensable	BGLA_RS20190,BGLA_RS25845	BGLU_RS08345,BGLU_RS24505	-	RS_RS13285,RS_RS13290	PXO_RS05600,PXO_RS05595,PXO_RS21620,PXO_RS07590
240	Dispensable	-	BGLU_RS31975,BGLU_RS32930,BGLU_RS28140	-	-	PXO_RS07285,PXO_RS16010,PXO_RS08605,PXO_RS07270,PXO_RS15310,PXO_RS08595,PXO_RS07260
241	Core	BGLA_RS05140,BGLA_RS14800	BGLU_RS04690,BGLU_RS13945	PCC21_RS12905,PCC21_RS01380	RS_RS05150,RS_RS11025	PXO_RS15380,PXO_RS16820
242	Core	BGLA_RS02740,BGLA_RS17705,BGLA_RS08015,BGLA_RS27495	BGLU_RS02555,BGLU_RS16700	PCC21_RS07070	RS_RS13925,RS_RS01640	PXO_RS05635
243	Core	BGLA_RS02595,BGLA_RS00220	BGLU_RS02410,BGLU_RS00165	PCC21_RS17735,PCC21_RS14470	RS_RS14135,RS_RS15650	PXO_RS06895,PXO_RS20845
244	Core	BGLA_RS12230,BGLA_RS04350,BGLA_RS27270	BGLU_RS06500,BGLU_RS04000,BGLU_RS23720	PCC21_RS09110	RS_RS24615	PXO_RS10630,PXO_RS22445
245	Dispensable	BGLA_RS27740,BGLA_RS29135,BGLA_RS29100,BGLA_RS27795,BGLA_RS20975	BGLU_RS24280,BGLU_RS22890,BGLU_RS27475,BGLU_RS19265	PCC21_RS11025	-	-
246	Core	BGLA_RS25460,BGLA_RS06345,BGLA_RS04250,BGLA_RS22995	BGLU_RS24670,BGLU_RS05490,BGLU_RS03955	PCC21_RS03770	RS_RS19660	PXO_RS11215
247	Core	BGLA_RS04560,BGLA_RS08755	BGLU_RS04140,BGLU_RS10950	PCC21_RS00120,PCC21_RS16860	RS_RS10800,RS_RS07930	PXO_RS19205,PXO_RS15025
248	Dispensable	BGLA_RS19925,BGLA_RS30865,BGLA_RS10575	BGLU_RS18220,BGLU_RS26205,BGLU_RS27790	PCC21_RS10640	RS_RS00940,RS_RS06430,RS_RS21775	-
249	Core	BGLA_RS04755,BGLA_RS02370	BGLU_RS04340,BGLU_RS02195	PCC21_RS19205	RS_RS04460,RS_RS14425,RS_RS02910	PXO_RS21230,PXO_RS09210
250	Core	BGLA_RS04770,BGLA_RS15090	BGLU_RS04355,BGLU_RS14185	PCC21_RS05645,PCC21_RS01775	RS_RS04480,RS_RS04840	PXO_RS10040,PXO_RS13770
251	Core	BGLA_RS32405,BGLA_RS22055	BGLU_RS23835,BGLU_RS18780	PCC21_RS05755	RS_RS13655,RS_RS17630,RS_RS22260	PXO_RS03285,PXO_RS13795
252	Core	BGLA_RS30465,BGLA_RS32755	BGLU_RS25755,BGLU_RS21390	PCC21_RS17065,PCC21_RS19005	RS_RS03940,RS_RS07880	PXO_RS15410,PXO_RS13450
253	Core	BGLA_RS12785,BGLA_RS02185	BGLU_RS06290,BGLU_RS02090	PCC21_RS14220,PCC21_RS10680	RS_RS06960,RS_RS14545	PXO_RS16600,PXO_RS05480
254	Core	BGLA_RS01865,BGLA_RS11825	BGLU_RS01650,BGLU_RS06835	PCC21_RS01520,PCC21_RS05370	RS_RS14805,RS_RS08815	PXO_RS18470,PXO_RS11430
255	Core	BGLA_RS03245,BGLA_RS12020	BGLU_RS03045,BGLU_RS06635	PCC21_RS00110,PCC21_RS12750	RS_RS13565,RS_RS08275	PXO_RS19195,PXO_RS06400
256	Core	BGLA_RS30675,BGLA_RS00980	BGLU_RS26065,BGLU_RS00880,BGLU_RS27570	PCC21_RS13380	RS_RS23905,RS_RS25015	PXO_RS08340,PXO_RS06360
257	Core	BGLA_RS30505,BGLA_RS07760,BGLA_RS23340,BGLA_RS10060,BGLA_RS37615	BGLU_RS25795	PCC21_RS06635,PCC21_RS04370	RS_RS22045	PXO_RS15915
258	Core	BGLA_RS15845,BGLA_RS26295,BGLA_RS38765	BGLU_RS15005,BGLU_RS28190,BGLU_RS20290	PCC21_RS00955	RS_RS12220,RS_RS05420	PXO_RS22880
259	Dispensable	BGLA_RS08970,BGLA_RS40525,BGLA_RS08975	BGLU_RS09930,BGLU_RS09925,BGLU_RS26280	-	RS_RS17710,RS_RS13985,RS_RS22400,RS_RS22395	-
260	Core	BGLA_RS17425,BGLA_RS02665	BGLU_RS16435,BGLU_RS02480	PCC21_RS20435,PCC21_RS15815	RS_RS01905,RS_RS14055	PXO_RS15720,PXO_RS18315
261	Unique	-	-	PCC21_RS06900,PCC21_RS02815,PCC21_RS10985,PCC21_RS12540,PCC21_RS20855,PCC21_RS07370,PCC21_RS06780,PCC21_RS03830,PCC21_RS20730,PCC21_RS17235	-	-
262	Unique	-	-	-	-	PXO_RS13345,PXO_RS05135,PXO_RS04430,PXO_RS20975,PXO_RS18265,PXO_RS16955,PXO_RS15435,PXO_RS10480,PXO_RS14065,PXO_RS20280
263	Core	BGLA_RS30265,BGLA_RS13355,BGLA_RS32535	BGLU_RS25560,BGLU_RS11430,BGLU_RS30065	PCC21_RS12780	RS_RS11190	PXO_RS02275
264	Dispensable	BGLA_RS29515,BGLA_RS08155,BGLA_RS38155	BGLU_RS07525,BGLU_RS24110,BGLU_RS29870	-	RS_RS24310,RS_RS20880,RS_RS24295	-
265	Dispensable	BGLA_RS13925,BGLA_RS28965,BGLA_RS07515,BGLA_RS28960	BGLU_RS13090,BGLU_RS22795,BGLU_RS18385	-	RS_RS08045	PXO_RS10155
266	Core	BGLA_RS18850	BGLU_RS17595	PCC21_RS12955,PCC21_RS03450,PCC21_RS09095	RS_RS00670,RS_RS00665	PXO_RS03180,PXO_RS20470
267	Dispensable	BGLA_RS21705,BGLA_RS22355,BGLA_RS06750,BGLA_RS24025	BGLU_RS19430,BGLU_RS19970,BGLU_RS05775	-	RS_RS04965	PXO_RS07755
268	Core	BGLA_RS11425,BGLA_RS04130	BGLU_RS07210,BGLU_RS03825	PCC21_RS16655	RS_RS06035,RS_RS03505	PXO_RS07830,PXO_RS20455
269	Dispensable	BGLA_RS08410,BGLA_RS26440,BGLA_RS32140	BGLU_RS11705,BGLU_RS11305,BGLU_RS23985	-	RS_RS22790,RS_RS12500,RS_RS20565	-
270	Dispensable	BGLA_RS21025,BGLA_RS27405,BGLA_RS11135,BGLA_RS24500	BGLU_RS08120	PCC21_RS11420,PCC21_RS09510,PCC21_RS08415	RS_RS08745	-
271	Dispensable	BGLA_RS11140,BGLA_RS24505,BGLA_RS21030,BGLA_RS27410	BGLU_RS08115	PCC21_RS08410,PCC21_RS09515,PCC21_RS11425	RS_RS08750	-
272	Core	BGLA_RS25045,BGLA_RS08010	BGLU_RS20020	PCC21_RS02740,PCC21_RS12085	RS_RS23860,RS_RS21110,RS_RS05365	PXO_RS01590
273	Dispensable	BGLA_RS27745,BGLA_RS16065	BGLU_RS15220	PCC21_RS05155,PCC21_RS01790,PCC21_RS04525,PCC21_RS00875	-	PXO_RS04365,PXO_RS13460
274	Core	BGLA_RS30770,BGLA_RS28805,BGLA_RS26710,BGLA_RS07390	BGLU_RS21360,BGLU_RS23755	PCC21_RS18650	RS_RS07255	PXO_RS22360
275	Dispensable	BGLA_RS06800,BGLA_RS42595,BGLA_RS03805,BGLA_RS11930	BGLU_RS05830,BGLU_RS06720,BGLU_RS03530	PCC21_RS02440	-	PXO_RS04290
276	Core	BGLA_RS16060,BGLA_RS06495	BGLU_RS15215,BGLU_RS08925	PCC21_RS10020,PCC21_RS01795	RS_RS05750,RS_RS07540	PXO_RS23460
277	Dispensable	BGLA_RS25390,BGLA_RS07960,BGLA_RS23565,BGLA_RS07605,BGLA_RS27390	BGLU_RS24705,BGLU_RS22495,BGLU_RS22965,BGLU_RS18470	-	-	-
278	Core	BGLA_RS00910,BGLA_RS30195,BGLA_RS19670	BGLU_RS00810,BGLU_RS25510,BGLU_RS32215	PCC21_RS02885	RS_RS00035	PXO_RS03355
279	Dispensable	BGLA_RS17975,BGLA_RS18670,BGLA_RS22890	BGLU_RS16920,BGLU_RS17420,BGLU_RS14485	PCC21_RS20645,PCC21_RS07745,PCC21_RS12040	-	-
280	Core	BGLA_RS11095	BGLU_RS08150	PCC21_RS13600,PCC21_RS13555,PCC21_RS07690	RS_RS24140,RS_RS08330,RS_RS16065	PXO_RS06800
281	Core	BGLA_RS03210	BGLU_RS03015	PCC21_RS12940,PCC21_RS11610	RS_RS13595,RS_RS03970	PXO_RS14610,PXO_RS02430,PXO_RS14620
282	Core	BGLA_RS06680,BGLA_RS10565,BGLA_RS42210,BGLA_RS42965	BGLU_RS05705,BGLU_RS30570	PCC21_RS02965	RS_RS07655	PXO_RS07860
283	Dispensable	BGLA_RS04890,BGLA_RS17040,BGLA_RS29405	BGLU_RS04475,BGLU_RS16085	-	RS_RS04600,RS_RS02345,RS_RS08900	PXO_RS13680
284	Core	BGLA_RS30520,BGLA_RS37700,BGLA_RS23335,BGLA_RS10050,BGLA_RS07810	BGLU_RS25810	PCC21_RS04360	RS_RS21985	PXO_RS15905
285	Core	BGLA_RS12740,BGLA_RS19090	BGLU_RS06335,BGLU_RS17805	PCC21_RS18755	RS_RS07020,RS_RS00350	PXO_RS19525,PXO_RS03125
286	Core	BGLA_RS07940,BGLA_RS16980,BGLA_RS07935	BGLU_RS31755,BGLU_RS16025	PCC21_RS17525,PCC21_RS18030	RS_RS02575	PXO_RS05200
287	Dispensable	BGLA_RS05325,BGLA_RS00600,BGLA_RS01990,BGLA_RS07340	BGLU_RS05975,BGLU_RS00515	-	RS_RS07820,RS_RS08345,RS_RS13140	-
288	Dispensable	BGLA_RS19940,BGLA_RS13200,BGLA_RS23365	BGLU_RS18235,BGLU_RS12000	PCC21_RS00810,PCC21_RS04415	RS_RS05790,RS_RS24065	-
289	Core	BGLA_RS00970	BGLU_RS11390,BGLU_RS28045,BGLU_RS00870	PCC21_RS13390	RS_RS23915	PXO_RS08365,PXO_RS06370,PXO_RS08455
290	Dispensable	BGLA_RS19280,BGLA_RS32315	BGLU_RS22310,BGLU_RS27065,BGLU_RS08910	PCC21_RS18605	-	PXO_RS23380,PXO_RS04000,PXO_RS26540
291	Core	BGLA_RS04760,BGLA_RS21845,BGLA_RS10690	BGLU_RS04345	PCC21_RS05640	RS_RS04465,RS_RS17980	PXO_RS09205,PXO_RS07670
292	Core	BGLA_RS02765,BGLA_RS21135,BGLA_RS32680,BGLA_RS20220	BGLU_RS02580,BGLU_RS22540	PCC21_RS18730	RS_RS13890	PXO_RS22760
293	Core	BGLA_RS22740,BGLA_RS17745,BGLA_RS24330,BGLA_RS27850	BGLU_RS20345	PCC21_RS20555	RS_RS18475,RS_RS14630	PXO_RS09585
294	Core	BGLA_RS11415,BGLA_RS30175	BGLU_RS07220,BGLU_RS25495	PCC21_RS16645,PCC21_RS02875	RS_RS06045,RS_RS11120	PXO_RS03190
295	Core	BGLA_RS10135,BGLA_RS13745,BGLA_RS06365	BGLU_RS27000,BGLU_RS12910	PCC21_RS18720	RS_RS05640	PXO_RS02590,PXO_RS07630
296	Dispensable	BGLA_RS05510,BGLA_RS13480,BGLA_RS15120,BGLA_RS09345	BGLU_RS10110,BGLU_RS14245,BGLU_RS08610	PCC21_RS19215	-	PXO_RS19690
297	Dispensable	BGLA_RS12450,BGLA_RS12190,BGLA_RS40560,BGLA_RS12160,BGLA_RS27370,BGLA_RS20280,BGLA_RS31845	BGLU_RS21710	-	RS_RS22540	-
298	Core	BGLA_RS03655,BGLA_RS21805	BGLU_RS03385,BGLU_RS19490	PCC21_RS15200,PCC21_RS18990	RS_RS03670,RS_RS17460	PXO_RS04665
299	Dispensable	BGLA_RS00735,BGLA_RS09320,BGLA_RS15145,BGLA_RS13505	BGLU_RS08690,BGLU_RS00670,BGLU_RS14270	-	RS_RS09740	PXO_RS16085
300	Dispensable	BGLA_RS13510,BGLA_RS09315,BGLA_RS42705,BGLA_RS00645	BGLU_RS14275,BGLU_RS00580,BGLU_RS08780	-	RS_RS09640	PXO_RS16180
301	Core	BGLA_RS14935,BGLA_RS04390	BGLU_RS14045,BGLU_RS04035	PCC21_RS08545	RS_RS21365,RS_RS11750	PXO_RS11770,PXO_RS12700
302	Core	BGLA_RS29655,BGLA_RS21560,BGLA_RS30805	BGLU_RS07465,BGLU_RS26145	PCC21_RS05355	RS_RS09380,RS_RS14610	PXO_RS07140
303	Core	BGLA_RS24250,BGLA_RS32985	BGLU_RS11225,BGLU_RS25265	PCC21_RS13660	RS_RS13785,RS_RS21100	PXO_RS08055,PXO_RS05310
304	Dispensable	BGLA_RS18715	BGLU_RS17465	-	RS_RS08000	PXO_RS11555,PXO_RS12485,PXO_RS12490,PXO_RS11560,PXO_RS23700,PXO_RS03440
305	Core	BGLA_RS01830,BGLA_RS17830	BGLU_RS01615,BGLU_RS16820	PCC21_RS01500	RS_RS14840,RS_RS01540	PXO_RS23195,PXO_RS21015
306	Core	BGLA_RS00965	BGLU_RS26055,BGLU_RS27560,BGLU_RS00865	PCC21_RS13395	RS_RS23920	PXO_RS12160,PXO_RS13090,PXO_RS08440
307	Dispensable	BGLA_RS05125,BGLA_RS11540	BGLU_RS04675,BGLU_RS07090	-	RS_RS05135,RS_RS06670	PXO_RS11675,PXO_RS12605,PXO_RS15550
308	Dispensable	BGLA_RS15485,BGLA_RS29850,BGLA_RS33055,BGLA_RS22910,BGLA_RS13455,BGLA_RS06410	BGLU_RS14700	PCC21_RS16320,PCC21_RS12820	-	-
309	Core	BGLA_RS27155,BGLA_RS20535	BGLU_RS23365,BGLU_RS23010,BGLU_RS21115	PCC21_RS05685	RS_RS18235	PXO_RS08145,PXO_RS05290
310	Dispensable	BGLA_RS23900,BGLA_RS04640,BGLA_RS26960	BGLU_RS20965,BGLU_RS04225	PCC21_RS20995,PCC21_RS03480	RS_RS25155,RS_RS03805	-
311	Core	BGLA_RS04850	BGLU_RS04435	PCC21_RS05040,PCC21_RS13570,PCC21_RS10025	RS_RS04565,RS_RS23125	PXO_RS04190,PXO_RS23320
312	Dispensable	BGLA_RS01675,BGLA_RS14980	BGLU_RS01460,BGLU_RS14085	-	RS_RS14970,RS_RS00975,RS_RS04950	PXO_RS04540,PXO_RS09485
313	Core	BGLA_RS34575,BGLA_RS18110	BGLU_RS28980,BGLU_RS33685	PCC21_RS05790,PCC21_RS11055	RS_RS16385	PXO_RS10520,PXO_RS19530
314	Core	BGLA_RS19985,BGLA_RS29915	BGLU_RS23780,BGLU_RS18280	PCC21_RS03195	RS_RS11290,RS_RS24220,RS_RS03170	PXO_RS22340
315	Core	BGLA_RS22790,BGLA_RS00550	BGLU_RS20360,BGLU_RS00460	PCC21_RS09850,PCC21_RS14695	RS_RS17410,RS_RS16515	PXO_RS14630
316	Core	BGLA_RS02680,BGLA_RS09160	BGLU_RS02495,BGLU_RS09785	PCC21_RS17710,PCC21_RS08460	RS_RS14030,RS_RS09065	PXO_RS03485
317	Core	BGLA_RS27855	BGLU_RS22775	PCC21_RS02825,PCC21_RS16760,PCC21_RS13815,PCC21_RS12420	RS_RS23020	PXO_RS17215,PXO_RS22770
318	Core	BGLA_RS16120,BGLA_RS06155,BGLA_RS06880	BGLU_RS15250	PCC21_RS00410	RS_RS12665	PXO_RS16330,PXO_RS09160,PXO_RS08490
319	Dispensable	BGLA_RS09010,BGLA_RS19565,BGLA_RS37235,BGLA_RS12420	BGLU_RS09890	PCC21_RS03530	RS_RS22355,RS_RS03280,RS_RS12955	-
320	Dispensable	-	-	PCC21_RS14240,PCC21_RS14235	RS_RS13495,RS_RS13500,RS_RS24345,RS_RS24330,RS_RS13480	PXO_RS13850,PXO_RS13865
321	Dispensable	-	-	-	RS_RS19360,RS_RS19355,RS_RS17590,RS_RS12400,RS_RS26525,RS_RS19350,RS_RS19345,RS_RS19445	PXO_RS00550
322	Dispensable	-	-	PCC21_RS01860,PCC21_RS13945,PCC21_RS00865,PCC21_RS02810,PCC21_RS12545,PCC21_RS03835,PCC21_RS10990,PCC21_RS06905	RS_RS23350	-
323	Unique	-	-	-	-	PXO_RS18765,PXO_RS18750,PXO_RS07545,PXO_RS12250,PXO_RS18735,PXO_RS13180,PXO_RS18780,PXO_RS10810,PXO_RS10920
324	Unique	-	-	-	-	PXO_RS18770,PXO_RS18785,PXO_RS18740,PXO_RS12255,PXO_RS10925,PXO_RS13185,PXO_RS10805,PXO_RS18755,PXO_RS07540
325	Dispensable	BGLA_RS15660,BGLA_RS01135,BGLA_RS10495	BGLU_RS14865,BGLU_RS01035,BGLU_RS27830	-	RS_RS03160,RS_RS16330	-
326	Core	BGLA_RS18555	BGLU_RS17305,BGLU_RS17310	PCC21_RS13305	RS_RS18820,RS_RS18815	PXO_RS12840,PXO_RS11910
327	Core	BGLA_RS18260,BGLA_RS17490	BGLU_RS17140,BGLU_RS16495	PCC21_RS21060	RS_RS00880	PXO_RS21305,PXO_RS04380
328	Core	BGLA_RS13565,BGLA_RS00700	BGLU_RS14330,BGLU_RS08725,BGLU_RS00630	PCC21_RS07930	RS_RS09700	PXO_RS16145
329	Dispensable	BGLA_RS26475,BGLA_RS10475,BGLA_RS23890	BGLU_RS23960,BGLU_RS20955	-	RS_RS01005,RS_RS07590,RS_RS08010	-
330	Dispensable	BGLA_RS36135,BGLA_RS31925	BGLU_RS29665,BGLU_RS30695,BGLU_RS29550,BGLU_RS29380,BGLU_RS31255,BGLU_RS26950	-	-	-
331	Dispensable	BGLA_RS30500,BGLA_RS07765,BGLA_RS23350,BGLA_RS10070,BGLA_RS37620	BGLU_RS25790	PCC21_RS06645	RS_RS22035	-
332	Core	BGLA_RS05590,BGLA_RS37660,BGLA_RS11770	BGLU_RS04905	PCC21_RS17205,PCC21_RS00095	RS_RS08960	PXO_RS04110
333	Core	BGLA_RS02730,BGLA_RS13385	BGLU_RS02545,BGLU_RS24195	PCC21_RS01330	RS_RS13935,RS_RS21625	PXO_RS21860
334	Dispensable	BGLA_RS27595,BGLA_RS24625	BGLU_RS25045	PCC21_RS16445,PCC21_RS13620,PCC21_RS21015	RS_RS10550,RS_RS21575	-
335	Core	BGLA_RS30590,BGLA_RS11780	BGLU_RS25955,BGLU_RS22410	PCC21_RS02355,PCC21_RS02990	RS_RS08920	PXO_RS23465
336	Core	BGLA_RS12945,BGLA_RS31370	BGLU_RS06125,BGLU_RS26660	PCC21_RS10095	RS_RS05875,RS_RS01095	PXO_RS01180
337	Dispensable	BGLA_RS20530,BGLA_RS16050,BGLA_RS21020	BGLU_RS23015,BGLU_RS15205,BGLU_RS19325	-	RS_RS18230,RS_RS13635	-
338	Core	BGLA_RS12025,BGLA_RS32340,BGLA_RS31760	BGLU_RS06630	PCC21_RS00880	RS_RS08270,RS_RS16395	PXO_RS09350
339	Dispensable	BGLA_RS22630,BGLA_RS11685,BGLA_RS07430	BGLU_RS20300,BGLU_RS06960	PCC21_RS20355	RS_RS00095,RS_RS16445	-
340	Dispensable	BGLA_RS02255	BGLU_RS18575,BGLU_RS21040	-	RS_RS19705,RS_RS22155,RS_RS19525	PXO_RS17190,PXO_RS10175
341	Core	BGLA_RS03560,BGLA_RS04895	BGLU_RS04480	PCC21_RS09990	RS_RS04605,RS_RS11355	PXO_RS16720,PXO_RS21560
342	Dispensable	BGLA_RS21970,BGLA_RS31260,BGLA_RS27800,BGLA_RS26850,BGLA_RS33335	BGLU_RS19660,BGLU_RS26580,BGLU_RS23690	-	-	-
343	Dispensable	BGLA_RS37405,BGLA_RS08185,BGLA_RS32960	BGLU_RS18790,BGLU_RS11480,BGLU_RS18605	PCC21_RS00560	-	PXO_RS00105
344	Core	BGLA_RS21185	BGLU_RS22850	PCC21_RS13725,PCC21_RS13615,PCC21_RS14840	RS_RS22735,RS_RS18660	PXO_RS06780
345	Dispensable	BGLA_RS23675,BGLA_RS31255,BGLA_RS37445,BGLA_RS35615,BGLA_RS37755,BGLA_RS23455	BGLU_RS26575	-	RS_RS08020	-
346	Dispensable	BGLA_RS08035,BGLA_RS36815,BGLA_RS20905,BGLA_RS34895,BGLA_RS34845,BGLA_RS28200	BGLU_RS11500,BGLU_RS19200	-	-	-
347	Core	BGLA_RS30390,BGLA_RS13445,BGLA_RS10125	BGLU_RS25720	PCC21_RS08285,PCC21_RS04990	RS_RS03040	PXO_RS09115
348	Core	BGLA_RS00670,BGLA_RS13530	BGLU_RS00600,BGLU_RS08760,BGLU_RS14295	PCC21_RS07890	RS_RS09665	PXO_RS16155
349	Dispensable	BGLA_RS09365,BGLA_RS04280,BGLA_RS18390	BGLU_RS09445,BGLU_RS25415	PCC21_RS01940	RS_RS22520,RS_RS17575	-
350	Core	BGLA_RS00690,BGLA_RS13550	BGLU_RS00620,BGLU_RS08735,BGLU_RS14315	PCC21_RS07940	RS_RS09690	PXO_RS16125
351	Core	BGLA_RS05250,BGLA_RS32860	BGLU_RS04800,BGLU_RS27250	PCC21_RS15340	RS_RS05255,RS_RS08680	PXO_RS14485
352	Dispensable	BGLA_RS04450,BGLA_RS09830,BGLA_RS32570,BGLA_RS24925	BGLU_RS20065,BGLU_RS04080,BGLU_RS27190	-	RS_RS10785	-
353	Core	BGLA_RS26460,BGLA_RS14325	BGLU_RS23970,BGLU_RS13480	PCC21_RS17350,PCC21_RS08865	RS_RS05000	PXO_RS00085
354	Core	BGLA_RS01840,BGLA_RS34520	BGLU_RS01625,BGLU_RS28925	PCC21_RS14305	RS_RS14830,RS_RS26280	PXO_RS23215
355	Core	BGLA_RS24470,BGLA_RS09465,BGLA_RS29295	BGLU_RS22210,BGLU_RS09350	PCC21_RS21195	RS_RS05015	PXO_RS05045
356	Core	BGLA_RS17650,BGLA_RS38050	BGLU_RS16645	PCC21_RS01130,PCC21_RS07535	RS_RS01730	PXO_RS11605,PXO_RS12535
357	Core	BGLA_RS20605,BGLA_RS04980	BGLU_RS23080,BGLU_RS04565	PCC21_RS05855,PCC21_RS01430	RS_RS04700	PXO_RS16795
358	Core	BGLA_RS26970,BGLA_RS01195	BGLU_RS23515	PCC21_RS20830,PCC21_RS20825	RS_RS12775	PXO_RS19190,PXO_RS20610
359	Dispensable	BGLA_RS35725,BGLA_RS35710,BGLA_RS34610,BGLA_RS28205	BGLU_RS30775,BGLU_RS33500,BGLU_RS30760,BGLU_RS30195	-	-	-
360	Dispensable	BGLA_RS18175,BGLA_RS28030,BGLA_RS29200,BGLA_RS28170,BGLA_RS34965	BGLU_RS17055	-	RS_RS01255,RS_RS23965	-
361	Dispensable	BGLA_RS23725,BGLA_RS25230,BGLA_RS07470,BGLA_RS24015,BGLA_RS28080	BGLU_RS24790	-	RS_RS08940	PXO_RS02635
362	Core	BGLA_RS02360,BGLA_RS08195	BGLU_RS02180,BGLU_RS23440	PCC21_RS19085,PCC21_RS10225	RS_RS14435	PXO_RS02840
363	Dispensable	-	BGLU_RS29005,BGLU_RS09490,BGLU_RS28690,BGLU_RS30520	-	RS_RS21680,RS_RS01220,RS_RS19325,RS_RS11705	-
364	Dispensable	BGLA_RS40530,BGLA_RS09990,BGLA_RS15110,BGLA_RS03870	BGLU_RS36510,BGLU_RS03580	-	RS_RS03355	PXO_RS19315
365	Core	BGLA_RS17635	BGLU_RS16630	PCC21_RS00795,PCC21_RS08010,PCC21_RS19465	RS_RS01745	PXO_RS02720,PXO_RS10535
366	Core	BGLA_RS02320	BGLU_RS02140	PCC21_RS02380,PCC21_RS02385,PCC21_RS06080	RS_RS14495	PXO_RS05235,PXO_RS05230
367	Dispensable	BGLA_RS01295,BGLA_RS26925	BGLU_RS23525,BGLU_RS01120	-	RS_RS15585,RS_RS23630,RS_RS23500	PXO_RS03620
368	Dispensable	-	BGLU_RS23285	PCC21_RS20575,PCC21_RS16005,PCC21_RS17360,PCC21_RS02370,PCC21_RS21870,PCC21_RS04985,PCC21_RS07615	-	-
369	Core	BGLA_RS03645	BGLU_RS31335,BGLU_RS03375	PCC21_RS06380,PCC21_RS05410	RS_RS03680,RS_RS08955	PXO_RS15170
370	Dispensable	BGLA_RS07510,BGLA_RS31015,BGLA_RS20965	BGLU_RS18380,BGLU_RS26340,BGLU_RS27495,BGLU_RS19260	PCC21_RS11020	-	-
371	Dispensable	BGLA_RS37725,BGLA_RS22730,BGLA_RS00825,BGLA_RS09960,BGLA_RS06875,BGLA_RS26935,BGLA_RS31945	-	PCC21_RS15445	-	-
372	Dispensable	BGLA_RS15805,BGLA_RS07120,BGLA_RS16630	BGLU_RS36065,BGLU_RS12090	-	-	PXO_RS05975,PXO_RS17315,PXO_RS05980
373	Core	BGLA_RS16040,BGLA_RS01505	BGLU_RS15195,BGLU_RS01285	PCC21_RS18940	RS_RS20960,RS_RS15140	PXO_RS05790
374	Core	BGLA_RS00580	BGLU_RS00490	PCC21_RS10355,PCC21_RS06850,PCC21_RS11115	RS_RS22255,RS_RS06255	PXO_RS04285
375	Core	BGLA_RS08935,BGLA_RS23435	BGLU_RS09965,BGLU_RS28175	PCC21_RS06340	RS_RS06360,RS_RS23700	PXO_RS13560
376	Dispensable	BGLA_RS22035,BGLA_RS18430,BGLA_RS27305,BGLA_RS26780,BGLA_RS20655	BGLU_RS17195	-	RS_RS24780	PXO_RS00655
377	Core	BGLA_RS12720,BGLA_RS33400,BGLA_RS09645	BGLU_RS06350,BGLU_RS28025	PCC21_RS04845	RS_RS07040	PXO_RS13845
378	Dispensable	BGLA_RS21830,BGLA_RS26915,BGLA_RS20295,BGLA_RS11615	BGLU_RS19540,BGLU_RS23535	-	RS_RS11320,RS_RS17095	-
379	Core	BGLA_RS13935,BGLA_RS32720	BGLU_RS08515,BGLU_RS13100	PCC21_RS00200	RS_RS08035	PXO_RS21255,PXO_RS23025
380	Core	BGLA_RS18120,BGLA_RS09420	BGLU_RS17015,BGLU_RS09395	PCC21_RS15470,PCC21_RS03940	RS_RS06700	PXO_RS19980
381	Dispensable	BGLA_RS08575,BGLA_RS08570	BGLU_RS11160,BGLU_RS11165	PCC21_RS06830,PCC21_RS06535,PCC21_RS10630	RS_RS06245	-
382	Dispensable	BGLA_RS23505,BGLA_RS18140,BGLA_RS01475,BGLA_RS29970	BGLU_RS22910,BGLU_RS17035	PCC21_RS18460	RS_RS01285	-
383	Core	BGLA_RS09155	BGLU_RS09790	PCC21_RS17130,PCC21_RS00115,PCC21_RS16550	RS_RS06160	PXO_RS13360,PXO_RS17150
384	Core	BGLA_RS30235	BGLU_RS25530,BGLU_RS05265	PCC21_RS05295,PCC21_RS10900,PCC21_RS12170	RS_RS11150	PXO_RS13690
385	Core	BGLA_RS03855,BGLA_RS27515,BGLA_RS23445	BGLU_RS03565,BGLU_RS27290	PCC21_RS02640	RS_RS03225	PXO_RS02300
386	Core	BGLA_RS25850,BGLA_RS13085	BGLU_RS24500	PCC21_RS16885	RS_RS24850,RS_RS08015,RS_RS19200	PXO_RS18135
387	Dispensable	BGLA_RS23965,BGLA_RS09750,BGLA_RS09230,BGLA_RS31185	BGLU_RS29475,BGLU_RS09690	PCC21_RS20755	RS_RS06715	-
388	Core	BGLA_RS25740,BGLA_RS29440	BGLU_RS24550,BGLU_RS07495	PCC21_RS12100	RS_RS22190,RS_RS17535	PXO_RS08760
389	Core	BGLA_RS01860,BGLA_RS23020	BGLU_RS01645,BGLU_RS20665	PCC21_RS15600	RS_RS14810	PXO_RS22890,PXO_RS21640
390	Core	BGLA_RS17965,BGLA_RS40715	BGLU_RS16910	PCC21_RS00030	RS_RS01400,RS_RS21435	PXO_RS04535,PXO_RS04530
391	Dispensable	BGLA_RS21760,BGLA_RS06325,BGLA_RS32015	BGLU_RS19470	-	RS_RS03145,RS_RS18705,RS_RS09545,RS_RS07395	-
392	Core	BGLA_RS05115,BGLA_RS32920	BGLU_RS04665,BGLU_RS23620	PCC21_RS03690	RS_RS12860,RS_RS24050	PXO_RS03720
393	Core	BGLA_RS12795	BGLU_RS06280	PCC21_RS12700	RS_RS13390,RS_RS01510	PXO_RS10365,PXO_RS23715,PXO_RS13455
394	Core	BGLA_RS00620	BGLU_RS01860,BGLU_RS00550,BGLU_RS08625	PCC21_RS21330	RS_RS09615,RS_RS25405	PXO_RS16205
395	Core	BGLA_RS30795,BGLA_RS21570	BGLU_RS26135	PCC21_RS05345	RS_RS14600,RS_RS09390,RS_RS24655	PXO_RS07150
396	Dispensable	BGLA_RS24635	BGLU_RS23840	PCC21_RS05020,PCC21_RS00215,PCC21_RS03180,PCC21_RS07130,PCC21_RS03630	RS_RS14620	-
397	Core	BGLA_RS05195,BGLA_RS38120,BGLA_RS10740,BGLA_RS20490	BGLU_RS04745	PCC21_RS12870	RS_RS05205	PXO_RS20690
398	Dispensable	BGLA_RS18640,BGLA_RS06255,BGLA_RS13380	BGLU_RS17390,BGLU_RS24190	PCC21_RS06295	RS_RS10885,RS_RS21600	-
399	Dispensable	BGLA_RS36045,BGLA_RS23115,BGLA_RS34790,BGLA_RS35270,BGLA_RS38505,BGLA_RS42745	BGLU_RS30480,BGLU_RS31055	-	-	-
400	Dispensable	BGLA_RS00695,BGLA_RS13555,BGLA_RS25655	BGLU_RS00625,BGLU_RS08730,BGLU_RS14320	-	RS_RS09695	PXO_RS16150
401	Core	BGLA_RS00955,BGLA_RS29245	BGLU_RS25350,BGLU_RS06685,BGLU_RS00855	PCC21_RS13400	RS_RS23930	PXO_RS21590
402	Core	BGLA_RS05665,BGLA_RS29105	BGLU_RS04975	PCC21_RS03105,PCC21_RS11010,PCC21_RS14420	RS_RS12360	PXO_RS07720
403	Core	BGLA_RS23450,BGLA_RS03860,BGLA_RS27510	BGLU_RS27285,BGLU_RS03570	PCC21_RS02645	RS_RS03230	PXO_RS02305
404	Core	BGLA_RS01935,BGLA_RS04240	BGLU_RS01720,BGLU_RS03945	PCC21_RS00920,PCC21_RS05960	RS_RS14740	PXO_RS01705
405	Core	BGLA_RS24740,BGLA_RS02480,BGLA_RS24000	BGLU_RS24960,BGLU_RS02295	PCC21_RS17840	RS_RS14255	PXO_RS04815
406	Core	BGLA_RS20610,BGLA_RS03320	BGLU_RS23085,BGLU_RS03110	PCC21_RS01390,PCC21_RS05850	RS_RS13315	PXO_RS16805
407	Core	BGLA_RS14485	BGLU_RS13640,BGLU_RS18520	PCC21_RS13970	RS_RS10290	PXO_RS16410,PXO_RS03655,PXO_RS11260
408	Dispensable	BGLA_RS38020,BGLA_RS21325,BGLA_RS02055	BGLU_RS18725,BGLU_RS01960	-	RS_RS20685	PXO_RS07340,PXO_RS17610
409	Core	BGLA_RS17270,BGLA_RS29185	BGLU_RS16275,BGLU_RS21405	PCC21_RS17410	RS_RS02080,RS_RS21920	PXO_RS07085
410	Core	BGLA_RS15895	BGLU_RS15055	PCC21_RS00710,PCC21_RS10785,PCC21_RS16180	RS_RS12270,RS_RS13130	PXO_RS22295
411	Core	BGLA_RS01775	BGLU_RS01560	PCC21_RS20290,PCC21_RS16720,PCC21_RS09615	RS_RS06355	PXO_RS20055,PXO_RS20590
412	Dispensable	BGLA_RS33295,BGLA_RS06080,BGLA_RS08200	BGLU_RS27435,BGLU_RS11465	-	RS_RS24725	PXO_RS17325,PXO_RS22725
413	Dispensable	BGLA_RS30525,BGLA_RS07685,BGLA_RS37655,BGLA_RS03450	BGLU_RS25815,BGLU_RS03240	PCC21_RS06725	-	PXO_RS21065
414	Dispensable	BGLA_RS34990,BGLA_RS27955,BGLA_RS08080,BGLA_RS43015	BGLU_RS22740,BGLU_RS22620	-	RS_RS26200,RS_RS17930	-
415	Core	BGLA_RS28630,BGLA_RS29675	BGLU_RS21920,BGLU_RS21335	PCC21_RS06335,PCC21_RS18590	RS_RS10015	PXO_RS10665
416	Core	BGLA_RS22210,BGLA_RS02735	BGLU_RS19800,BGLU_RS02550	PCC21_RS01335	RS_RS23865,RS_RS13930	PXO_RS21855
417	Dispensable	BGLA_RS22670,BGLA_RS25360	BGLU_RS20330	-	RS_RS15740,RS_RS19070	PXO_RS03175,PXO_RS10445,PXO_RS11380
418	Dispensable	BGLA_RS19435,BGLA_RS08005	BGLU_RS18040	PCC21_RS16890,PCC21_RS16895,PCC21_RS04225	RS_RS05360,RS_RS21085	-
419	Dispensable	BGLA_RS34880,BGLA_RS10020,BGLA_RS10015,BGLA_RS37560,BGLA_RS37575,BGLA_RS34885	-	-	RS_RS20900	PXO_RS14160
420	Dispensable	BGLA_RS38730	-	-	RS_RS09085,RS_RS06800,RS_RS21510,RS_RS09090,RS_RS20340,RS_RS06805,RS_RS17325	-
421	Unique	-	-	-	-	PXO_RS16020,PXO_RS07290,PXO_RS15295,PXO_RS08590,PXO_RS08600,PXO_RS08625,PXO_RS07280,PXO_RS07250
422	Dispensable	BGLA_RS03435	BGLU_RS03225	PCC21_RS14155,PCC21_RS02730,PCC21_RS01815,PCC21_RS17990	RS_RS12830	-
423	Core	BGLA_RS04870	BGLU_RS04455	PCC21_RS16620,PCC21_RS08350,PCC21_RS11385	RS_RS04580	PXO_RS21460
424	Dispensable	BGLA_RS14170,BGLA_RS33050,BGLA_RS13450,BGLA_RS27355,BGLA_RS20275,BGLA_RS25955	BGLU_RS13330	-	-	-
425	Dispensable	BGLA_RS14130,BGLA_RS09815	BGLU_RS13295,BGLU_RS09055	-	RS_RS13250,RS_RS18910	PXO_RS10075
426	Dispensable	BGLA_RS05640,BGLA_RS08245,BGLA_RS33350	BGLU_RS04955	-	RS_RS21095,RS_RS24960,RS_RS21745	-
427	Core	BGLA_RS01885,BGLA_RS08090	BGLU_RS01670	PCC21_RS08665	RS_RS14785,RS_RS04500	PXO_RS10965
428	Dispensable	BGLA_RS22310,BGLA_RS15045,BGLA_RS21460	BGLU_RS19900,BGLU_RS14140	-	RS_RS22235,RS_RS04895	-
429	Dispensable	BGLA_RS08520,BGLA_RS04110,BGLA_RS13325	BGLU_RS03805	PCC21_RS11085	RS_RS10230,RS_RS08850	-
430	Core	BGLA_RS17305,BGLA_RS23395	BGLU_RS16310	PCC21_RS01485,PCC21_RS15090	RS_RS02045	PXO_RS18475
431	Core	BGLA_RS03120	BGLU_RS02925	PCC21_RS02390	RS_RS02535	PXO_RS19270,PXO_RS19260,PXO_RS15680
432	Dispensable	BGLA_RS27935,BGLA_RS27940	BGLU_RS11655,BGLU_RS22640,BGLU_RS22635	PCC21_RS02500	RS_RS23980	-
433	Dispensable	BGLA_RS20935	BGLU_RS19230,BGLU_RS10875,BGLU_RS20740	PCC21_RS19900,PCC21_RS13645	RS_RS02840	-
434	Core	BGLA_RS18990,BGLA_RS31365	BGLU_RS17720,BGLU_RS26655	PCC21_RS01360	RS_RS00295	PXO_RS04135
435	Dispensable	BGLA_RS26700,BGLA_RS33550,BGLA_RS32940	BGLU_RS23785	PCC21_RS17660	-	PXO_RS14730,PXO_RS06770
436	Core	BGLA_RS30420,BGLA_RS06725	BGLU_RS05750	PCC21_RS05195,PCC21_RS20260	RS_RS07700	PXO_RS19875
437	Dispensable	BGLA_RS01765	BGLU_RS01550	PCC21_RS20300,PCC21_RS17455,PCC21_RS03805,PCC21_RS03305	RS_RS06345	-
438	Dispensable	BGLA_RS22685,BGLA_RS04365	BGLU_RS08900,BGLU_RS19925,BGLU_RS04015	PCC21_RS14790	-	PXO_RS11400
439	Dispensable	BGLA_RS18305,BGLA_RS18145,BGLA_RS06240,BGLA_RS25025	BGLU_RS17040	-	RS_RS01280	PXO_RS08135
440	Dispensable	BGLA_RS25015,BGLA_RS25525	BGLU_RS24630	PCC21_RS05050,PCC21_RS14925	RS_RS23255,RS_RS05990	-
441	Dispensable	BGLA_RS25840,BGLA_RS01090	BGLU_RS24510,BGLU_RS22545,BGLU_RS00990	PCC21_RS20230	RS_RS15450	-
442	Dispensable	BGLA_RS32400,BGLA_RS09070,BGLA_RS32695,BGLA_RS20235	BGLU_RS27120,BGLU_RS09830	-	RS_RS20925	-
443	Dispensable	BGLA_RS31870,BGLA_RS17430	BGLU_RS26890,BGLU_RS10845	-	RS_RS01895,RS_RS05390	PXO_RS21185
444	Core	BGLA_RS06050,BGLA_RS01975	BGLU_RS01760	PCC21_RS01585	RS_RS14660,RS_RS13005	PXO_RS08920
445	Dispensable	BGLA_RS03505,BGLA_RS03945,BGLA_RS03955	BGLU_RS03290,BGLU_RS03655,BGLU_RS03665	-	-	PXO_RS21105
446	Dispensable	BGLA_RS04235,BGLA_RS33085,BGLA_RS34285	BGLU_RS20430	PCC21_RS16830,PCC21_RS02830	-	PXO_RS19455
447	Core	BGLA_RS18935,BGLA_RS27315	BGLU_RS17665	PCC21_RS02010	RS_RS00135	PXO_RS13300,PXO_RS12370
448	Dispensable	BGLA_RS09820,BGLA_RS14125	BGLU_RS09050,BGLU_RS13290	-	RS_RS13260	PXO_RS10090,PXO_RS20790
449	Dispensable	BGLA_RS14955,BGLA_RS22400,BGLA_RS28305	BGLU_RS14065,BGLU_RS20010	-	RS_RS23855,RS_RS04985	-
450	Dispensable	BGLA_RS23620,BGLA_RS19385	BGLU_RS26850,BGLU_RS18845,BGLU_RS18000	PCC21_RS00780	-	PXO_RS19955
451	Core	BGLA_RS12815,BGLA_RS31140	BGLU_RS06260,BGLU_RS26475	PCC21_RS17330	RS_RS06875	PXO_RS21555
452	Core	BGLA_RS16250	BGLU_RS15375,BGLU_RS22400	PCC21_RS12240	RS_RS03865,RS_RS20370	PXO_RS18690
453	Dispensable	BGLA_RS18505,BGLA_RS34185	BGLU_RS27300,BGLU_RS17255,BGLU_RS28705	-	RS_RS04850,RS_RS19800	-
454	Core	BGLA_RS16265,BGLA_RS24210	BGLU_RS15390,BGLU_RS25305	PCC21_RS17010	RS_RS03850	PXO_RS05435
455	Dispensable	BGLA_RS01240,BGLA_RS28160,BGLA_RS20980	BGLU_RS01065,BGLU_RS19270	PCC21_RS02525	-	PXO_RS02025
456	Core	BGLA_RS11350,BGLA_RS09050	BGLU_RS07285,BGLU_RS09850	PCC21_RS18390	RS_RS06110	PXO_RS07875
457	Dispensable	BGLA_RS15870	BGLU_RS08485,BGLU_RS08490,BGLU_RS15030	PCC21_RS20400	RS_RS17270,RS_RS12245	-
458	Dispensable	BGLA_RS27205,BGLA_RS22600,BGLA_RS08060	BGLU_RS23315,BGLU_RS30045,BGLU_RS29990	-	RS_RS22125	-
459	Dispensable	BGLA_RS10650,BGLA_RS10640,BGLA_RS10515	BGLU_RS27725,BGLU_RS27810,BGLU_RS27735	-	RS_RS00915	-
460	Dispensable	BGLA_RS17730,BGLA_RS08310,BGLA_RS14455	BGLU_RS08425,BGLU_RS16725,BGLU_RS13610	-	RS_RS10260	-
461	Dispensable	BGLA_RS25770,BGLA_RS24745,BGLA_RS13235,BGLA_RS13245,BGLA_RS06300	-	-	RS_RS19265,RS_RS13015	-
462	Dispensable	BGLA_RS10815,BGLA_RS17165	BGLU_RS08320,BGLU_RS16200	PCC21_RS10420	RS_RS20295,RS_RS23200	-
463	Dispensable	BGLA_RS02900,BGLA_RS12095,BGLA_RS38925,BGLA_RS33715	BGLU_RS02710,BGLU_RS06565	-	RS_RS16400	-
464	Dispensable	BGLA_RS06995,BGLA_RS23925	BGLU_RS05950,BGLU_RS20995,BGLU_RS21780	-	RS_RS23245,RS_RS20235	-
465	Dispensable	BGLA_RS20580,BGLA_RS14260	BGLU_RS29505,BGLU_RS23055,BGLU_RS13420	PCC21_RS05870	RS_RS09870	-
466	Dispensable	BGLA_RS00395,BGLA_RS37150,BGLA_RS39035	BGLU_RS08635,BGLU_RS00310	-	RS_RS16660	PXO_RS22250
467	Core	BGLA_RS05190	BGLU_RS04740	PCC21_RS12875,PCC21_RS00510	RS_RS05200,RS_RS18080	PXO_RS20700
468	Core	BGLA_RS02825,BGLA_RS29700	BGLU_RS02640,BGLU_RS20580	PCC21_RS15885	RS_RS13860	PXO_RS07885
469	Core	BGLA_RS12780,BGLA_RS38330	BGLU_RS06295	PCC21_RS05935	RS_RS06970,RS_RS19500	PXO_RS13815
470	Dispensable	BGLA_RS32080,BGLA_RS25950,BGLA_RS33895,BGLA_RS06405	BGLU_RS30025,BGLU_RS28355	-	RS_RS11035	-
471	Core	BGLA_RS30810,BGLA_RS14480	BGLU_RS26150,BGLU_RS13635	PCC21_RS13965	RS_RS10285	PXO_RS16405
472	Dispensable	BGLA_RS26365,BGLA_RS33850	BGLU_RS24040,BGLU_RS28335	-	RS_RS22955,RS_RS23140	PXO_RS18550
473	Dispensable	BGLA_RS07985,BGLA_RS20690,BGLA_RS30130	-	PCC21_RS20845,PCC21_RS17270	RS_RS12520,RS_RS09495	-
474	Dispensable	BGLA_RS21485,BGLA_RS07870,BGLA_RS02990	BGLU_RS02795	PCC21_RS07230,PCC21_RS07010	RS_RS02375	-
475	Core	BGLA_RS01870,BGLA_RS26560	BGLU_RS01655,BGLU_RS23900	PCC21_RS01525	RS_RS14800	PXO_RS18465
476	Dispensable	BGLA_RS35095,BGLA_RS21230	BGLU_RS29525,BGLU_RS23675,BGLU_RS33350,BGLU_RS27920,BGLU_RS08830	-	-	-
477	Core	BGLA_RS16300	BGLU_RS15430,BGLU_RS18830	PCC21_RS03650,PCC21_RS04150	RS_RS10685	PXO_RS01630
478	Core	BGLA_RS11235,BGLA_RS11040	BGLU_RS08025,BGLU_RS08180	PCC21_RS20490	RS_RS22845	PXO_RS00130
479	Dispensable	BGLA_RS04680,BGLA_RS24370,BGLA_RS21350	BGLU_RS04265	-	RS_RS15900,RS_RS15895	PXO_RS01755
480	Core	BGLA_RS01265,BGLA_RS24970	BGLU_RS01090,BGLU_RS24870	PCC21_RS00885	RS_RS00700	PXO_RS09365
481	Core	BGLA_RS16225	BGLU_RS15350	PCC21_RS04685,PCC21_RS18405	RS_RS12730	PXO_RS10210,PXO_RS09050
482	Core	BGLA_RS16480	BGLU_RS15605	PCC21_RS09100,PCC21_RS12560	RS_RS02865,RS_RS24105	PXO_RS17285
483	Dispensable	BGLA_RS05920	BGLU_RS05215	PCC21_RS03310,PCC21_RS20020,PCC21_RS01695	RS_RS09060,RS_RS25035	-
484	Dispensable	BGLA_RS22040,BGLA_RS26785,BGLA_RS20650,BGLA_RS18425,BGLA_RS27300	BGLU_RS17190	-	RS_RS24775	-
485	Core	BGLA_RS28620,BGLA_RS16075	BGLU_RS21930	PCC21_RS06315,PCC21_RS19370	RS_RS10005	PXO_RS19180
486	Core	BGLA_RS08750,BGLA_RS22965	BGLU_RS10955	PCC21_RS09870	RS_RS24425,RS_RS07925	PXO_RS14195
487	Dispensable	BGLA_RS10305,BGLA_RS39380,BGLA_RS33430,BGLA_RS33445	BGLU_RS31565,BGLU_RS31940	-	RS_RS01185	-
488	Core	BGLA_RS17090	BGLU_RS16125	PCC21_RS00915	RS_RS02285	PXO_RS22990,PXO_RS07890,PXO_RS00470
489	Dispensable	BGLA_RS11695,BGLA_RS03555	BGLU_RS06950,BGLU_RS26690	PCC21_RS05125,PCC21_RS10050	RS_RS06550	-
490	Core	BGLA_RS11400	BGLU_RS07235	PCC21_RS16865,PCC21_RS19990,PCC21_RS08425	RS_RS06055	PXO_RS14455
491	Dispensable	BGLA_RS08235,BGLA_RS19840,BGLA_RS06385	BGLU_RS09035	PCC21_RS04675,PCC21_RS11380	-	PXO_RS23505
492	Dispensable	BGLA_RS06420,BGLA_RS33915	BGLU_RS02185	PCC21_RS04190,PCC21_RS19320	RS_RS19260,RS_RS19185	-
493	Dispensable	BGLA_RS08455,BGLA_RS20305	BGLU_RS11255,BGLU_RS20105,BGLU_RS18865	PCC21_RS06485	-	PXO_RS18335
494	Core	BGLA_RS00685,BGLA_RS13545	BGLU_RS08740,BGLU_RS14310	PCC21_RS07945	RS_RS09685	PXO_RS16130
495	Core	BGLA_RS11815,BGLA_RS24220	BGLU_RS06845,BGLU_RS25295	PCC21_RS10035	RS_RS08825	PXO_RS21575
496	Dispensable	BGLA_RS09000,BGLA_RS19560	BGLU_RS09900	PCC21_RS03515,PCC21_RS19235	RS_RS22365,RS_RS03295	-
497	Core	BGLA_RS01930,BGLA_RS30730	BGLU_RS01715,BGLU_RS26110	PCC21_RS12810	RS_RS19535	PXO_RS19565
498	Core	BGLA_RS14050	BGLU_RS13215	PCC21_RS11660,PCC21_RS15550	RS_RS06270	PXO_RS15080,PXO_RS23495
499	Dispensable	BGLA_RS24235,BGLA_RS32870,BGLA_RS09085	BGLU_RS25275,BGLU_RS08375,BGLU_RS27450	-	RS_RS04935	-
500	Dispensable	BGLA_RS03715,BGLA_RS05810,BGLA_RS13090	BGLU_RS03445,BGLU_RS05100	PCC21_RS19380	RS_RS03815	-
501	Dispensable	BGLA_RS08735,BGLA_RS19965	BGLU_RS10970,BGLU_RS18260	-	RS_RS07905,RS_RS11315	PXO_RS21055
502	Dispensable	-	-	PCC21_RS12455	RS_RS19840,RS_RS11475,RS_RS16300	PXO_RS07565,PXO_RS11510,PXO_RS12440
503	Core	BGLA_RS04825,BGLA_RS30515	BGLU_RS04410,BGLU_RS25805	PCC21_RS14640	RS_RS04540	PXO_RS13445
504	Core	BGLA_RS13175,BGLA_RS20155,BGLA_RS06350	BGLU_RS11975	PCC21_RS14660	RS_RS05815	PXO_RS09325
505	Core	BGLA_RS34155,BGLA_RS15885	BGLU_RS28680,BGLU_RS15045	PCC21_RS18100	RS_RS12260	PXO_RS07130
506	Dispensable	BGLA_RS28870	-	PCC21_RS06460	RS_RS21560,RS_RS19530,RS_RS19710,RS_RS22150	PXO_RS10170
507	Dispensable	BGLA_RS23120,BGLA_RS36040,BGLA_RS34785,BGLA_RS35265,BGLA_RS38500	BGLU_RS36445,BGLU_RS36435	-	-	-
508	Core	BGLA_RS28590,BGLA_RS28025,BGLA_RS07410	BGLU_RS21960	PCC21_RS17895	RS_RS10000	PXO_RS20420
509	Core	BGLA_RS22100,BGLA_RS13715	BGLU_RS32790,BGLU_RS12880	PCC21_RS19200	RS_RS05690	PXO_RS22605
510	Core	BGLA_RS03110	BGLU_RS02915	PCC21_RS01280,PCC21_RS07755	RS_RS02515,RS_RS08240	PXO_RS05030
511	Core	BGLA_RS20990	BGLU_RS19290	PCC21_RS07315,PCC21_RS20955,PCC21_RS04315	RS_RS12835	PXO_RS14705
512	Dispensable	BGLA_RS04855,BGLA_RS33675,BGLA_RS01455	BGLU_RS04440	-	RS_RS04570,RS_RS08085	PXO_RS05215
513	Core	BGLA_RS01760	BGLU_RS01545	PCC21_RS09740,PCC21_RS20305,PCC21_RS14785	RS_RS06340	PXO_RS11405
514	Core	BGLA_RS18540	BGLU_RS17290,BGLU_RS10130	PCC21_RS13290	RS_RS18835	PXO_RS12855,PXO_RS11925
515	Core	BGLA_RS28295,BGLA_RS01795	BGLU_RS01580	PCC21_RS01605,PCC21_RS20980	RS_RS14855	PXO_RS00775
516	Core	BGLA_RS13915,BGLA_RS24085	BGLU_RS05270,BGLU_RS13080	PCC21_RS17680	RS_RS08055	PXO_RS02515
517	Core	BGLA_RS00950,BGLA_RS29240	BGLU_RS00850,BGLU_RS06690	PCC21_RS13405	RS_RS23935	PXO_RS21585
518	Core	BGLA_RS02545,BGLA_RS03540	BGLU_RS02360,BGLU_RS03325	PCC21_RS17780	RS_RS14190	PXO_RS04870
519	Core	BGLA_RS05290	BGLU_RS04840	PCC21_RS18615,PCC21_RS08205	RS_RS05295	PXO_RS09190,PXO_RS08125
520	Dispensable	BGLA_RS19970,BGLA_RS08740	BGLU_RS18265,BGLU_RS10965	-	RS_RS11310,RS_RS07910	PXO_RS21050
521	Dispensable	BGLA_RS33510,BGLA_RS34855,BGLA_RS19715,BGLA_RS10750,BGLA_RS09985	BGLU_RS28160	-	RS_RS20525	-
522	Core	BGLA_RS11290	BGLU_RS07345	PCC21_RS09875,PCC21_RS07825	RS_RS08195	PXO_RS15000,PXO_RS22750
523	Core	BGLA_RS05030	BGLU_RS04595	PCC21_RS10390,PCC21_RS02630,PCC21_RS02185	RS_RS23320	PXO_RS13495
524	Core	BGLA_RS17260,BGLA_RS40860,BGLA_RS37795	BGLU_RS16265	PCC21_RS17415	RS_RS02090	PXO_RS17770
525	Dispensable	BGLA_RS00200	BGLU_RS00145,BGLU_RS33210,BGLU_RS33595,BGLU_RS33450	PCC21_RS14455	RS_RS15610	-
526	Dispensable	BGLA_RS03185	BGLU_RS02990	PCC21_RS07285,PCC21_RS08920,PCC21_RS09455	RS_RS12845,RS_RS03005	-
527	Core	BGLA_RS04840,BGLA_RS11495	BGLU_RS04425,BGLU_RS07130	PCC21_RS05405	RS_RS04555	PXO_RS18385
528	Dispensable	BGLA_RS29005,BGLA_RS11055,BGLA_RS34660	BGLU_RS18625,BGLU_RS11595,BGLU_RS22175	PCC21_RS04255	-	-
529	Core	BGLA_RS32800	BGLU_RS21375,BGLU_RS25390	PCC21_RS19490	RS_RS18300	PXO_RS16980,PXO_RS00520
530	Dispensable	BGLA_RS28615,BGLA_RS35190,BGLA_RS10210	BGLU_RS21935	PCC21_RS16475	-	PXO_RS08140,PXO_RS18100
531	Core	BGLA_RS01740	BGLU_RS01525,BGLU_RS27635	PCC21_RS19230,PCC21_RS05130	RS_RS14885	PXO_RS18695
532	Core	BGLA_RS03145	BGLU_RS02950,BGLU_RS27890	PCC21_RS10655	RS_RS13660,RS_RS21665	PXO_RS05535
533	Dispensable	BGLA_RS26485,BGLA_RS10635	BGLU_RS23950,BGLU_RS27740	PCC21_RS11295,PCC21_RS06985	RS_RS00945	-
534	Core	BGLA_RS02290,BGLA_RS04320	BGLU_RS21075,BGLU_RS03970	PCC21_RS05270	RS_RS03600	PXO_RS04685
535	Core	BGLA_RS12135	BGLU_RS06525	PCC21_RS15250	RS_RS07305	PXO_RS11205,PXO_RS04115,PXO_RS05325
536	Core	BGLA_RS00270	BGLU_RS00215	PCC21_RS13695,PCC21_RS13890	RS_RS05770,RS_RS01055	PXO_RS01725
537	Core	BGLA_RS17795,BGLA_RS26815	BGLU_RS16785	PCC21_RS08355,PCC21_RS05980	RS_RS01610	PXO_RS04205
538	Core	BGLA_RS00915,BGLA_RS09140	BGLU_RS00815,BGLU_RS25280	PCC21_RS00360	RS_RS20310	PXO_RS17855
539	Core	BGLA_RS11100	BGLU_RS08145	PCC21_RS13595,PCC21_RS13550	RS_RS08335,RS_RS16060	PXO_RS06805
540	Core	BGLA_RS11650	BGLU_RS06995,BGLU_RS10340	PCC21_RS17325	RS_RS06575	PXO_RS06615,PXO_RS07935
541	Core	BGLA_RS01700	BGLU_RS01485	PCC21_RS17265	RS_RS14930,RS_RS19205	PXO_RS17805,PXO_RS18165
542	Core	BGLA_RS06695	BGLU_RS05720	PCC21_RS21050	RS_RS07670,RS_RS16585	PXO_RS09790,PXO_RS09785
543	Dispensable	BGLA_RS13400,BGLA_RS18635	BGLU_RS24210,BGLU_RS17385	PCC21_RS06290	RS_RS10890,RS_RS21610	-
544	Dispensable	BGLA_RS28425	BGLU_RS22110	PCC21_RS06585,PCC21_RS04110,PCC21_RS12510,PCC21_RS20985	RS_RS11910	-
545	Dispensable	-	-	PCC21_RS20840,PCC21_RS16745,PCC21_RS04740	RS_RS00220,RS_RS09525,RS_RS14350,RS_RS10080	-
546	Dispensable	BGLA_RS35285,BGLA_RS35060,BGLA_RS35560	BGLU_RS31275,BGLU_RS29340,BGLU_RS23625,BGLU_RS22570	-	-	-
547	Core	BGLA_RS15675	BGLU_RS14880	PCC21_RS02035,PCC21_RS15100	RS_RS12120	PXO_RS20905,PXO_RS22540
548	Core	BGLA_RS30790,BGLA_RS21575	BGLU_RS26130	PCC21_RS05340	RS_RS14595,RS_RS09395	PXO_RS07155
549	Dispensable	BGLA_RS29485,BGLA_RS12340,BGLA_RS12835	BGLU_RS08335,BGLU_RS06240	-	RS_RS06865	PXO_RS21670
550	Core	BGLA_RS13820	BGLU_RS12985	PCC21_RS03410,PCC21_RS18580	RS_RS05090	PXO_RS08265,PXO_RS10025
551	Core	BGLA_RS15490,BGLA_RS08110,BGLA_RS08135	BGLU_RS14705	PCC21_RS00895	RS_RS11865	PXO_RS09370
552	Core	BGLA_RS03280	BGLU_RS03070	PCC21_RS17160,PCC21_RS18995	RS_RS13435,RS_RS20395	PXO_RS17880
553	Dispensable	BGLA_RS19060,BGLA_RS33495	-	PCC21_RS13675,PCC21_RS13605,PCC21_RS10015	RS_RS15400	PXO_RS06795
554	Dispensable	-	-	-	RS_RS17045,RS_RS18580,RS_RS21570,RS_RS09280,RS_RS23750,RS_RS10690	PXO_RS01735
555	Unique	-	-	-	RS_RS23425,RS_RS26345,RS_RS07465,RS_RS15920,RS_RS16240,RS_RS09410,RS_RS19390	-
556	Dispensable	BGLA_RS27830,BGLA_RS37790,BGLA_RS34970	BGLU_RS22815	PCC21_RS05120	RS_RS20175	-
557	Dispensable	BGLA_RS09680,BGLA_RS16745,BGLA_RS30840	BGLU_RS09200,BGLU_RS26180	-	-	PXO_RS01210
558	Core	BGLA_RS11555	BGLU_RS07075	PCC21_RS14030	RS_RS20470,RS_RS06650	PXO_RS19470
559	Dispensable	BGLA_RS04210,BGLA_RS08870	BGLU_RS03925,BGLU_RS10030	-	RS_RS03575	PXO_RS04020
560	Dispensable	BGLA_RS24125,BGLA_RS30380	BGLU_RS25395,BGLU_RS25705	-	RS_RS18295	PXO_RS00500
561	Core	BGLA_RS24135	BGLU_RS25385	PCC21_RS19495	RS_RS18305	PXO_RS00850,PXO_RS00495
562	Dispensable	BGLA_RS09205	BGLU_RS26370,BGLU_RS09740,BGLU_RS21160	-	RS_RS08145	PXO_RS00205
563	Dispensable	BGLA_RS35640,BGLA_RS35155,BGLA_RS35355	BGLU_RS29650,BGLU_RS29565,BGLU_RS30710	-	-	-
564	Core	BGLA_RS02355	BGLU_RS02175	PCC21_RS10220	RS_RS14445,RS_RS20385	PXO_RS02855
565	Dispensable	BGLA_RS03150	BGLU_RS02955,BGLU_RS27885	-	RS_RS21670,RS_RS13670	PXO_RS05555
566	Core	BGLA_RS00060	BGLU_RS18750,BGLU_RS11615	PCC21_RS05650	RS_RS24895	PXO_RS22165
567	Core	BGLA_RS13685	BGLU_RS12850	PCC21_RS19015	RS_RS05725	PXO_RS14270,PXO_RS16730
568	Core	BGLA_RS02975	BGLU_RS02785	PCC21_RS19525	RS_RS02185,RS_RS21650	PXO_RS23105
569	Dispensable	BGLA_RS35760,BGLA_RS37880,BGLA_RS36100,BGLA_RS42640	BGLU_RS30235,BGLU_RS30805	-	-	-
570	Core	BGLA_RS03155	BGLU_RS02960,BGLU_RS27880	PCC21_RS10650	RS_RS13675	PXO_RS05560
571	Dispensable	-	BGLU_RS29240	-	RS_RS12610,RS_RS02965	PXO_RS08715,PXO_RS08270,PXO_RS02600
572	Dispensable	BGLA_RS07865,BGLA_RS23995,BGLA_RS32390,BGLA_RS10245	BGLU_RS27110	-	RS_RS24675	-
573	Core	BGLA_RS27520	BGLU_RS20340,BGLU_RS04200	PCC21_RS00825	RS_RS20365	PXO_RS02065
574	Dispensable	BGLA_RS18630,BGLA_RS06265	BGLU_RS17380	PCC21_RS06285	RS_RS10895,RS_RS21615	-
575	Dispensable	BGLA_RS32470,BGLA_RS33005,BGLA_RS33215	BGLU_RS30955,BGLU_RS27145	-	RS_RS18280	-
576	Dispensable	BGLA_RS18970,BGLA_RS24375	BGLU_RS17700,BGLU_RS25155	-	RS_RS00680	PXO_RS05650
577	Dispensable	BGLA_RS27865	BGLU_RS22765	PCC21_RS13820,PCC21_RS19160	RS_RS23025,RS_RS23035	-
578	Core	BGLA_RS21220	BGLU_RS28180	PCC21_RS07305	RS_RS19975	PXO_RS11880,PXO_RS12810
579	Dispensable	BGLA_RS03260,BGLA_RS41195	BGLU_RS10140,BGLU_RS10805,BGLU_RS09470,BGLU_RS07970	-	-	-
580	Dispensable	BGLA_RS09870,BGLA_RS29300	BGLU_RS09020	-	-	PXO_RS13420,PXO_RS23055,PXO_RS04370
581	Dispensable	BGLA_RS08680,BGLA_RS29350	BGLU_RS11030	-	RS_RS07835	PXO_RS11540,PXO_RS12470
582	Dispensable	BGLA_RS05935,BGLA_RS20855,BGLA_RS22240	BGLU_RS05230,BGLU_RS19830	-	RS_RS09045	-
583	Dispensable	BGLA_RS35660,BGLA_RS36225,BGLA_RS36250	BGLU_RS29600,BGLU_RS29630,BGLU_RS35220	-	-	-
584	Dispensable	BGLA_RS28650,BGLA_RS27325	BGLU_RS21900	-	RS_RS10035,RS_RS24375,RS_RS17570	-
585	Dispensable	BGLA_RS10835,BGLA_RS31560,BGLA_RS07885	BGLU_RS08300	-	RS_RS06015,RS_RS03195	-
586	Core	BGLA_RS18575	BGLU_RS17325	PCC21_RS13325	RS_RS18800	PXO_RS12820,PXO_RS11890
587	Core	BGLA_RS12660	BGLU_RS08440,BGLU_RS06410	PCC21_RS04905	RS_RS07100	PXO_RS13945
588	Dispensable	BGLA_RS23345,BGLA_RS30510,BGLA_RS10065	BGLU_RS25800	PCC21_RS06640	RS_RS22040	-
589	Dispensable	BGLA_RS35180,BGLA_RS37430,BGLA_RS35635	BGLU_RS35215,BGLU_RS35120,BGLU_RS35125	-	-	-
590	Dispensable	BGLA_RS27195,BGLA_RS33095,BGLA_RS11205	BGLU_RS08055	PCC21_RS18250	-	PXO_RS20010
591	Dispensable	BGLA_RS10455,BGLA_RS10375,BGLA_RS16415	BGLU_RS27845,BGLU_RS15545	-	RS_RS06595	-
592	Core	BGLA_RS06735	BGLU_RS05760	PCC21_RS14725,PCC21_RS19820	RS_RS07710	PXO_RS19885
593	Dispensable	BGLA_RS23670,BGLA_RS23665	BGLU_RS28115,BGLU_RS28120	-	-	PXO_RS02680,PXO_RS02685
594	Dispensable	BGLA_RS06400,BGLA_RS20330,BGLA_RS18000	BGLU_RS16945	PCC21_RS07425	RS_RS01350	-
595	Core	BGLA_RS30975	BGLU_RS26315	PCC21_RS19535,PCC21_RS02685	RS_RS11080	PXO_RS07970
596	Core	BGLA_RS09150	BGLU_RS09795	PCC21_RS17135,PCC21_RS12105	RS_RS06155	PXO_RS13370
597	Dispensable	BGLA_RS19400,BGLA_RS20350	BGLU_RS18015,BGLU_RS18910	PCC21_RS13705,PCC21_RS04300	-	-
598	Dispensable	BGLA_RS00345,BGLA_RS34340,BGLA_RS08515	BGLU_RS00285	-	RS_RS16740,RS_RS08845	-
599	Dispensable	BGLA_RS04115,BGLA_RS13330	BGLU_RS03810	PCC21_RS11090	RS_RS11285,RS_RS10235	-
600	Dispensable	BGLA_RS22095,BGLA_RS31525	BGLU_RS19725,BGLU_RS26725	-	RS_RS21075	PXO_RS15685
601	Dispensable	BGLA_RS23010,BGLA_RS08260,BGLA_RS25325	BGLU_RS20655	PCC21_RS16505,PCC21_RS06565	-	-
602	Dispensable	BGLA_RS34400,BGLA_RS12965	BGLU_RS28815,BGLU_RS06105	PCC21_RS08180	RS_RS05855	-
603	Core	BGLA_RS34930	BGLU_RS21720	PCC21_RS09595,PCC21_RS19500	RS_RS06775	PXO_RS03975
604	Core	BGLA_RS19950	BGLU_RS22340,BGLU_RS18245	PCC21_RS08310	RS_RS06955	PXO_RS23830
605	Core	BGLA_RS04325	BGLU_RS03975	PCC21_RS15510	RS_RS03350,RS_RS07765	PXO_RS18815
606	Dispensable	BGLA_RS27235,BGLA_RS11950,BGLA_RS06930	BGLU_RS20130	PCC21_RS19945	RS_RS06220	-
607	Dispensable	BGLA_RS09445	BGLU_RS09370	PCC21_RS21190,PCC21_RS12195,PCC21_RS06835	RS_RS05035	-
608	Core	BGLA_RS04400	BGLU_RS04045	PCC21_RS08555	RS_RS11735	PXO_RS12680,PXO_RS11750
609	Dispensable	BGLA_RS36125,BGLA_RS17510	BGLU_RS31145,BGLU_RS16510	-	RS_RS20940	PXO_RS17395
610	Core	BGLA_RS04785	BGLU_RS27625,BGLU_RS04370	PCC21_RS15760	RS_RS04495	PXO_RS10130
611	Core	BGLA_RS03920,BGLA_RS07805	BGLU_RS03630	PCC21_RS06650	RS_RS03440	PXO_RS21080
612	Dispensable	BGLA_RS22325,BGLA_RS32320,BGLA_RS31795	BGLU_RS24300,BGLU_RS19950	-	RS_RS24690	-
613	Dispensable	BGLA_RS09695,BGLA_RS21250	BGLU_RS09190,BGLU_RS27360	-	-	PXO_RS17245,PXO_RS03900
614	Dispensable	BGLA_RS05160,BGLA_RS36575	BGLU_RS04710	PCC21_RS10260	RS_RS05170,RS_RS04280	-
615	Dispensable	BGLA_RS26150,BGLA_RS05685,BGLA_RS28185	BGLU_RS24335,BGLU_RS04995,BGLU_RS19700	-	-	-
616	Dispensable	BGLA_RS03935,BGLA_RS23080,BGLA_RS23205	BGLU_RS03645,BGLU_RS20710	-	RS_RS03455	-
617	Dispensable	BGLA_RS08465,BGLA_RS22005	BGLU_RS11245,BGLU_RS19690	PCC21_RS00440	RS_RS24945	-
618	Dispensable	BGLA_RS37975,BGLA_RS21385,BGLA_RS37965	BGLU_RS18675	PCC21_RS16045	-	PXO_RS07400
619	Core	BGLA_RS06700	BGLU_RS05725	PCC21_RS21045,PCC21_RS14715	RS_RS07675	PXO_RS09780
620	Dispensable	BGLA_RS20810	BGLU_RS19115	-	RS_RS21205,RS_RS22060,RS_RS05345	PXO_RS18055
621	Core	BGLA_RS14015	BGLU_RS13180	PCC21_RS00070	RS_RS06315	PXO_RS01335,PXO_RS06940
622	Core	BGLA_RS18810,BGLA_RS06455	BGLU_RS17560	PCC21_RS10400	RS_RS15415	PXO_RS02005
623	Dispensable	BGLA_RS02795,BGLA_RS26205	BGLU_RS02610,BGLU_RS08955	PCC21_RS10335	RS_RS13800	-
624	Core	BGLA_RS14225	BGLU_RS13385	PCC21_RS03610	RS_RS09815,RS_RS07615	PXO_RS23560
625	Core	BGLA_RS16915	BGLU_RS15960	PCC21_RS13135,PCC21_RS06070	RS_RS02640	PXO_RS08875
626	Dispensable	BGLA_RS13625,BGLA_RS39655,BGLA_RS05400	BGLU_RS05985,BGLU_RS32475	-	RS_RS08460	-
627	Unique	BGLA_RS03840,BGLA_RS31595,BGLA_RS18380,BGLA_RS23470,BGLA_RS09965,BGLA_RS17225	-	-	-	-
628	Dispensable	BGLA_RS06290	BGLU_RS18540	PCC21_RS11520,PCC21_RS12350	RS_RS00735,RS_RS11660	-
629	Core	BGLA_RS11310	BGLU_RS07325	PCC21_RS21155	RS_RS08170,RS_RS22210	PXO_RS15180
630	Dispensable	BGLA_RS15325,BGLA_RS01270,BGLA_RS09575	BGLU_RS14545,BGLU_RS01095	-	RS_RS17305	-
631	Dispensable	BGLA_RS14090,BGLA_RS12215	BGLU_RS06505,BGLU_RS29400,BGLU_RS12075	-	RS_RS05775	-
632	Dispensable	BGLA_RS22625,BGLA_RS30100,BGLA_RS30060	BGLU_RS20295	-	-	PXO_RS02620,PXO_RS22260
633	Dispensable	BGLA_RS00935,BGLA_RS05620,BGLA_RS11715	BGLU_RS00835,BGLU_RS04935,BGLU_RS06935	-	-	-
634	Dispensable	BGLA_RS03495,BGLA_RS10085,BGLA_RS37635,BGLA_RS07725	BGLU_RS03280	PCC21_RS06705	-	-
635	Dispensable	BGLA_RS30615,BGLA_RS14435,BGLA_RS38075	BGLU_RS25980,BGLU_RS13590	-	RS_RS10150	-
636	Core	BGLA_RS01915,BGLA_RS20145	BGLU_RS01700	PCC21_RS08640	RS_RS14755	PXO_RS10940
637	Dispensable	BGLA_RS00880,BGLA_RS00870	BGLU_RS00780,BGLU_RS00770	-	-	PXO_RS12925,PXO_RS11995
638	Dispensable	BGLA_RS16085,BGLA_RS18085,BGLA_RS05880	BGLU_RS15230,BGLU_RS17000,BGLU_RS05175	-	-	-
639	Dispensable	BGLA_RS08565,BGLA_RS08325	BGLU_RS11170,BGLU_RS11355	PCC21_RS06805	RS_RS06260	-
640	Dispensable	BGLA_RS30570,BGLA_RS11710	BGLU_RS25840,BGLU_RS06940	-	RS_RS09485	PXO_RS01700
641	Core	BGLA_RS34205	BGLU_RS28725	PCC21_RS12115,PCC21_RS05570	RS_RS00110	PXO_RS17720
642	Dispensable	BGLA_RS11830,BGLA_RS30960	BGLU_RS23100,BGLU_RS06830	PCC21_RS19830	RS_RS08810	-
643	Dispensable	BGLA_RS34100,BGLA_RS26490	BGLU_RS28625,BGLU_RS23945	-	RS_RS19065	PXO_RS07980
644	Dispensable	BGLA_RS29995,BGLA_RS09925,BGLA_RS26100,BGLA_RS34350	BGLU_RS08995	PCC21_RS17685	-	-
645	Core	BGLA_RS18755	BGLU_RS17505	PCC21_RS13215	RS_RS19035	PXO_RS12970,PXO_RS12040
646	Core	BGLA_RS03310,BGLA_RS06045	BGLU_RS03100	PCC21_RS15205	RS_RS17030	PXO_RS01530
647	Core	BGLA_RS18700	BGLU_RS17450,BGLU_RS08460	PCC21_RS20145	RS_RS06545	PXO_RS10370
648	Core	BGLA_RS00445	BGLU_RS00360	PCC21_RS21075	RS_RS16615,RS_RS20990	PXO_RS21365
649	Core	BGLA_RS18945	BGLU_RS17675	PCC21_RS05360,PCC21_RS07245	RS_RS00760	PXO_RS22225
650	Core	BGLA_RS12825	BGLU_RS06250,BGLU_RS26350	PCC21_RS14880	RS_RS00495	PXO_RS08005
651	Core	BGLA_RS34135	BGLU_RS28660	PCC21_RS13030	RS_RS01085,RS_RS16885	PXO_RS05640
652	Core	BGLA_RS14245	BGLU_RS13405	PCC21_RS18925	RS_RS01725	PXO_RS02920,PXO_RS13775
653	Dispensable	BGLA_RS03190	BGLU_RS02995	PCC21_RS07290,PCC21_RS09460,PCC21_RS08915	RS_RS03010	-
654	Dispensable	BGLA_RS02275,BGLA_RS24950	BGLU_RS21060,BGLU_RS24905	PCC21_RS12205	-	PXO_RS03170
655	Dispensable	BGLA_RS39325,BGLA_RS36520,BGLA_RS23420	BGLU_RS00840	PCC21_RS13415	RS_RS23945	-
656	Dispensable	BGLA_RS05085	BGLU_RS04635,BGLU_RS08385	-	RS_RS05545,RS_RS20975	PXO_RS08045
657	Core	BGLA_RS00105	BGLU_RS00070	PCC21_RS13275	RS_RS18950	PXO_RS12105,PXO_RS13035
658	Core	BGLA_RS00130	BGLU_RS00095	PCC21_RS13250	RS_RS18975	PXO_RS13005,PXO_RS12075
659	Dispensable	BGLA_RS29790,BGLA_RS06515	BGLU_RS28090,BGLU_RS26810,BGLU_RS05555	-	-	PXO_RS20545
660	Core	BGLA_RS04175	BGLU_RS03895	PCC21_RS05955	RS_RS06685	PXO_RS11740,PXO_RS12670
661	Core	BGLA_RS14595	BGLU_RS13745,BGLU_RS27330	PCC21_RS17885	RS_RS10395	PXO_RS20400
662	Core	BGLA_RS09495	BGLU_RS09320	PCC21_RS09090,PCC21_RS00790	RS_RS14180	PXO_RS22210
663	Dispensable	BGLA_RS34665,BGLA_RS11050,BGLA_RS29010	BGLU_RS18620,BGLU_RS18635,BGLU_RS31440	-	-	-
664	Core	BGLA_RS15975	BGLU_RS15130	PCC21_RS08495	RS_RS12375	PXO_RS11810,PXO_RS12740
665	Dispensable	BGLA_RS10280,BGLA_RS18285,BGLA_RS30885	BGLU_RS20455,BGLU_RS18535	PCC21_RS05680	-	-
666	Dispensable	BGLA_RS26655,BGLA_RS08650,BGLA_RS27605	BGLU_RS23825,BGLU_RS11095	PCC21_RS01410	-	-
667	Dispensable	BGLA_RS07905,BGLA_RS25385,BGLA_RS35895	BGLU_RS27520,BGLU_RS23590,BGLU_RS24710	-	-	-
668	Core	BGLA_RS17335	BGLU_RS16340	PCC21_RS01455,PCC21_RS15755	RS_RS02015	PXO_RS18505
669	Dispensable	BGLA_RS24155,BGLA_RS10790	BGLU_RS08330	PCC21_RS04670,PCC21_RS19530	RS_RS24865	-
670	Dispensable	BGLA_RS29000,BGLA_RS34655,BGLA_RS11060	BGLU_RS22170,BGLU_RS18630,BGLU_RS11600	-	-	-
671	Core	BGLA_RS18030	BGLU_RS16975,BGLU_RS29865	PCC21_RS07595	RS_RS01305	PXO_RS22510
672	Dispensable	BGLA_RS22895,BGLA_RS21740	BGLU_RS20520,BGLU_RS25710	-	RS_RS24280,RS_RS23070	-
673	Dispensable	BGLA_RS04665,BGLA_RS14085	BGLU_RS04250,BGLU_RS13250,BGLU_RS32270	-	-	PXO_RS26755
674	Dispensable	BGLA_RS08025,BGLA_RS22770,BGLA_RS26350,BGLA_RS24070	BGLU_RS19285,BGLU_RS11510	-	-	-
675	Core	BGLA_RS08950,BGLA_RS06430	BGLU_RS09950	PCC21_RS01545	RS_RS06375	PXO_RS01775
676	Core	BGLA_RS11355	BGLU_RS07280	PCC21_RS15030	RS_RS06105	PXO_RS12610,PXO_RS11680
677	Dispensable	BGLA_RS17520,BGLA_RS36115	BGLU_RS16520,BGLU_RS31135	-	RS_RS20930	PXO_RS17405
678	Core	BGLA_RS11360	BGLU_RS07275	PCC21_RS15035	RS_RS06100	PXO_RS12615,PXO_RS11685
679	Dispensable	BGLA_RS23945	BGLU_RS21015	-	RS_RS20215,RS_RS06505,RS_RS17360	PXO_RS14525
680	Core	BGLA_RS19085	BGLU_RS17800	PCC21_RS18760,PCC21_RS06660	RS_RS00360	PXO_RS03130
681	Dispensable	BGLA_RS16270,BGLA_RS29955	BGLU_RS15395,BGLU_RS27955	-	RS_RS03845,RS_RS09260	-
682	Dispensable	BGLA_RS26510,BGLA_RS19725	BGLU_RS23940,BGLU_RS18610,BGLU_RS18105	-	-	PXO_RS02700
683	Dispensable	BGLA_RS14515,BGLA_RS04700	BGLU_RS13670,BGLU_RS04285	-	RS_RS10320	PXO_RS16440
684	Core	BGLA_RS03915,BGLA_RS07770	BGLU_RS03625	PCC21_RS19780	RS_RS03430	PXO_RS21085
685	Core	BGLA_RS28580,BGLA_RS28020	BGLU_RS21970	PCC21_RS17900	RS_RS09995	PXO_RS20415
686	Core	BGLA_RS02350	BGLU_RS02170	PCC21_RS10215	RS_RS14450,RS_RS20380	PXO_RS02860
687	Dispensable	BGLA_RS06835,BGLA_RS29760,BGLA_RS09725	BGLU_RS05855,BGLU_RS09160	-	RS_RS19495	-
688	Core	BGLA_RS28725	BGLU_RS24985,BGLU_RS21645	PCC21_RS12725	RS_RS06165	PXO_RS02015
689	Core	BGLA_RS16560	BGLU_RS15680	PCC21_RS17725	RS_RS02790,RS_RS02795	PXO_RS06900
690	Core	BGLA_RS06705	BGLU_RS05730	PCC21_RS21040,PCC21_RS14710	RS_RS07680	PXO_RS09775
691	Core	BGLA_RS09065	BGLU_RS09835	PCC21_RS04715	RS_RS02690	PXO_RS11715,PXO_RS12645
692	Core	BGLA_RS04530	BGLU_RS04110	PCC21_RS17185,PCC21_RS13915	RS_RS10840	PXO_RS19245
693	Dispensable	BGLA_RS37950,BGLA_RS08340	BGLU_RS24240,BGLU_RS30965,BGLU_RS30385,BGLU_RS33815	-	-	-
694	Dispensable	BGLA_RS05500,BGLA_RS15130,BGLA_RS13490,BGLA_RS09335	BGLU_RS05340,BGLU_RS14255	-	-	-
695	Core	BGLA_RS03440	BGLU_RS03230	PCC21_RS18280	RS_RS13330,RS_RS19630	PXO_RS11195
696	Dispensable	BGLA_RS19995,BGLA_RS23800	BGLU_RS18290	PCC21_RS19050,PCC21_RS15525,PCC21_RS02605	-	-
697	Dispensable	BGLA_RS34495	BGLU_RS28905	PCC21_RS11555,PCC21_RS12405	RS_RS00105,RS_RS11595	-
698	Core	BGLA_RS12840	BGLU_RS11340,BGLU_RS06235	PCC21_RS03210	RS_RS06860	PXO_RS20980
699	Dispensable	BGLA_RS22620,BGLA_RS08070,BGLA_RS08065	BGLU_RS29995,BGLU_RS30040	-	RS_RS22120	-
700	Dispensable	BGLA_RS23680,BGLA_RS00135	BGLU_RS29345,BGLU_RS00100	PCC21_RS13245	RS_RS18980	-
701	Core	BGLA_RS02880	BGLU_RS02690	PCC21_RS18295,PCC21_RS10030	RS_RS13755	PXO_RS18955
702	Core	BGLA_RS04970	BGLU_RS04555	PCC21_RS18160,PCC21_RS07650	RS_RS04690	PXO_RS05655
703	Dispensable	BGLA_RS16955,BGLA_RS29525	BGLU_RS16000,BGLU_RS07535	PCC21_RS16610	RS_RS02605	-
704	Dispensable	BGLA_RS28100,BGLA_RS28920,BGLA_RS31070,BGLA_RS22610	-	PCC21_RS14955	RS_RS11680	-
705	Dispensable	BGLA_RS31025	BGLU_RS26395	PCC21_RS06625,PCC21_RS04595,PCC21_RS09830	RS_RS22785	-
706	Dispensable	BGLA_RS22140,BGLA_RS19440	BGLU_RS18045,BGLU_RS19735,BGLU_RS11070	-	RS_RS21070	-
707	Dispensable	-	BGLU_RS10820,BGLU_RS08220	PCC21_RS03040,PCC21_RS09260	RS_RS16005,RS_RS04400	-
708	Dispensable	BGLA_RS19105,BGLA_RS36530	BGLU_RS17820,BGLU_RS12645	PCC21_RS10065	RS_RS00330	-
709	Core	BGLA_RS03140	BGLU_RS02945	PCC21_RS09560	RS_RS13630	PXO_RS11815,PXO_RS12745
710	Core	BGLA_RS16140,BGLA_RS23390	BGLU_RS15270	PCC21_RS08810	RS_RS12695	PXO_RS10725
711	Core	BGLA_RS18580	BGLU_RS17330	PCC21_RS13330	RS_RS18795	PXO_RS11885,PXO_RS12815
712	Dispensable	BGLA_RS01755	BGLU_RS01540	PCC21_RS20310,PCC21_RS09610,PCC21_RS03320	RS_RS06335	-
713	Core	BGLA_RS16930	BGLU_RS15975	PCC21_RS06060	RS_RS02630	PXO_RS08855,PXO_RS07735
714	Dispensable	BGLA_RS09045,BGLA_RS04670	BGLU_RS09855,BGLU_RS04255	-	RS_RS22320,RS_RS10860	-
715	Core	BGLA_RS16380	BGLU_RS15510	PCC21_RS08295	RS_RS17530,RS_RS03030	PXO_RS04615
716	Core	BGLA_RS09200	BGLU_RS09745	PCC21_RS08520	RS_RS08140	PXO_RS11795,PXO_RS12725
717	Dispensable	BGLA_RS02165,BGLA_RS21930	BGLU_RS02070	-	RS_RS18515	PXO_RS21725,PXO_RS15665
718	Dispensable	BGLA_RS40205,BGLA_RS12565	BGLU_RS32525,BGLU_RS31925	PCC21_RS10770	RS_RS25395	-
719	Core	BGLA_RS04225	BGLU_RS03940	PCC21_RS04020	RS_RS03590,RS_RS22880	PXO_RS04700
720	Dispensable	BGLA_RS14450,BGLA_RS17725	BGLU_RS13605,BGLU_RS16720,BGLU_RS27610	-	RS_RS10255	-
721	Core	BGLA_RS15005	BGLU_RS14110	PCC21_RS18170,PCC21_RS03845	RS_RS06170	PXO_RS05455
722	Core	BGLA_RS15970	BGLU_RS15125	PCC21_RS08500	RS_RS12370	PXO_RS12735,PXO_RS11805
723	Dispensable	BGLA_RS29945,BGLA_RS38210	BGLU_RS24140	PCC21_RS00320	RS_RS21480,RS_RS23060	-
724	Core	BGLA_RS18565	BGLU_RS17315	PCC21_RS13315	RS_RS18810	PXO_RS11900,PXO_RS12830
725	Dispensable	BGLA_RS17900,BGLA_RS29380,BGLA_RS09995	BGLU_RS16845	-	RS_RS01515,RS_RS25055	-
726	Core	BGLA_RS17660	BGLU_RS16655	PCC21_RS03990,PCC21_RS01440	RS_RS01710	PXO_RS18530
727	Core	BGLA_RS12110,BGLA_RS30120	BGLU_RS06550	PCC21_RS03470	RS_RS10635	PXO_RS01935
728	Dispensable	BGLA_RS25520,BGLA_RS21590,BGLA_RS00835	BGLU_RS30380,BGLU_RS00735	-	RS_RS09195	-
729	Core	BGLA_RS11385	BGLU_RS07250	PCC21_RS15065	RS_RS06070	PXO_RS12635,PXO_RS11705
730	Core	BGLA_RS02180	BGLU_RS02085	PCC21_RS12275	RS_RS14550	PXO_RS16325,PXO_RS19490
731	Core	BGLA_RS18525	BGLU_RS17275	PCC21_RS13280	RS_RS18845	PXO_RS11935,PXO_RS12865
732	Dispensable	BGLA_RS30815,BGLA_RS23475,BGLA_RS10175	BGLU_RS26155	PCC21_RS02785	-	PXO_RS20015
733	Core	BGLA_RS14875	BGLU_RS13985	PCC21_RS00745	RS_RS11050,RS_RS19020	PXO_RS03150
734	Dispensable	BGLA_RS14950,BGLA_RS10420	BGLU_RS14060,BGLU_RS27865	-	RS_RS04990	PXO_RS14020
735	Dispensable	BGLA_RS14700,BGLA_RS09220	BGLU_RS13845,BGLU_RS09700	PCC21_RS12380	-	PXO_RS02880
736	Dispensable	BGLA_RS25815,BGLA_RS25805,BGLA_RS21625	BGLU_RS24520,BGLU_RS24530	-	RS_RS07025	-
737	Core	BGLA_RS13205	BGLU_RS12005	PCC21_RS15145,PCC21_RS18195	RS_RS05785	PXO_RS09170
738	Core	BGLA_RS14020	BGLU_RS13185	PCC21_RS00075	RS_RS21375,RS_RS06305	PXO_RS01320
739	Core	BGLA_RS06690	BGLU_RS05715	PCC21_RS02975,PCC21_RS06210	RS_RS07665	PXO_RS16530
740	Core	BGLA_RS04025	BGLU_RS03735	PCC21_RS06735	RS_RS03475	PXO_RS21060,PXO_RS22280
741	Dispensable	BGLA_RS06590,BGLA_RS13015,BGLA_RS14140	BGLU_RS05615,BGLU_RS08510	-	RS_RS20915	-
742	Dispensable	BGLA_RS01845,BGLA_RS34510	BGLU_RS01630,BGLU_RS28915	PCC21_RS01510	RS_RS14825	-
743	Dispensable	BGLA_RS30530,BGLA_RS08860,BGLA_RS39650	BGLU_RS25820,BGLU_RS10040,BGLU_RS09945	-	-	-
744	Core	BGLA_RS02835,BGLA_RS21605	BGLU_RS02650	PCC21_RS05285	RS_RS13850	PXO_RS04715
745	Core	BGLA_RS04985,BGLA_RS09885	BGLU_RS04570	PCC21_RS18065	RS_RS04705	PXO_RS05180
746	Dispensable	BGLA_RS25080,BGLA_RS30740	BGLU_RS05285,BGLU_RS27675	-	RS_RS05405	PXO_RS17965
747	Dispensable	BGLA_RS25450	BGLU_RS29215,BGLU_RS13120	PCC21_RS16700	RS_RS17945,RS_RS15910	-
748	Dispensable	BGLA_RS10230,BGLA_RS21935,BGLA_RS25300	BGLU_RS10880,BGLU_RS27240	PCC21_RS09435	-	-
749	Core	BGLA_RS12790	BGLU_RS06285	PCC21_RS10160	RS_RS22980	PXO_RS00070,PXO_RS23670
750	Core	BGLA_RS08765,BGLA_RS20150	BGLU_RS10940	PCC21_RS09645	RS_RS07940	PXO_RS15960
751	Dispensable	BGLA_RS02815,BGLA_RS11940	BGLU_RS20110,BGLU_RS02630	-	RS_RS13780,RS_RS05380	-
752	Core	BGLA_RS02520	BGLU_RS02335	PCC21_RS17800	RS_RS14215	PXO_RS04850,PXO_RS22975
753	Core	BGLA_RS12595	BGLU_RS06475	PCC21_RS14995,PCC21_RS17740	RS_RS07170	PXO_RS11275
754	Dispensable	BGLA_RS28880,BGLA_RS18010	BGLU_RS06710,BGLU_RS16955	PCC21_RS13540	RS_RS01315	-
755	Dispensable	BGLA_RS17515,BGLA_RS36120	BGLU_RS16515,BGLU_RS31140	-	RS_RS20935	PXO_RS17400
756	Core	BGLA_RS13800	BGLU_RS12965	PCC21_RS12745,PCC21_RS12735	RS_RS05560	PXO_RS10680
757	Dispensable	BGLA_RS00675,BGLA_RS13535	BGLU_RS00605,BGLU_RS14300	-	RS_RS09675,RS_RS08550	-
758	Core	BGLA_RS18750	BGLU_RS17500	PCC21_RS13210	RS_RS19030	PXO_RS12965,PXO_RS12035
759	Dispensable	BGLA_RS34180,BGLA_RS18510	BGLU_RS28700,BGLU_RS17260,BGLU_RS27305	-	RS_RS04845	-
760	Core	BGLA_RS14240,BGLA_RS13050	BGLU_RS13400	PCC21_RS04045	RS_RS09830	PXO_RS10380
761	Core	BGLA_RS16305	BGLU_RS15435	PCC21_RS00430,PCC21_RS13760	RS_RS10680	PXO_RS08095
762	Core	BGLA_RS17645	BGLU_RS16640	PCC21_RS09475	RS_RS01735	PXO_RS23765,PXO_RS04230
763	Core	BGLA_RS00125	BGLU_RS00090	PCC21_RS13255	RS_RS18970	PXO_RS13010,PXO_RS12080
764	Core	BGLA_RS11390	BGLU_RS07245	PCC21_RS15070	RS_RS06065	PXO_RS11710,PXO_RS12640
765	Dispensable	BGLA_RS13265,BGLA_RS07930,BGLA_RS29985	BGLU_RS12035	PCC21_RS19385	-	PXO_RS02085
766	Core	BGLA_RS08850	BGLU_RS10050	PCC21_RS08825	RS_RS00720,RS_RS09895	PXO_RS07750
767	Core	BGLA_RS17340	BGLU_RS16345	PCC21_RS01450,PCC21_RS01750	RS_RS02010	PXO_RS18510
768	Dispensable	BGLA_RS16230,BGLA_RS04270,BGLA_RS33695	BGLU_RS15355	PCC21_RS20560	RS_RS16335	-
769	Core	BGLA_RS18025	BGLU_RS16970	PCC21_RS10415,PCC21_RS07610	RS_RS07440	PXO_RS21215
770	Dispensable	BGLA_RS06435,BGLA_RS13065,BGLA_RS25430	BGLU_RS05505	-	RS_RS09180	PXO_RS02850
771	Core	BGLA_RS02590,BGLA_RS19525	BGLU_RS02405	PCC21_RS14425	RS_RS14140	PXO_RS06890
772	Core	BGLA_RS16970,BGLA_RS18350	BGLU_RS16015	PCC21_RS12265	RS_RS02590	PXO_RS21280
773	Core	BGLA_RS18530	BGLU_RS17280	PCC21_RS13285	RS_RS18840	PXO_RS11930,PXO_RS12860
774	Core	BGLA_RS18550	BGLU_RS17300	PCC21_RS13300	RS_RS18825	PXO_RS12845,PXO_RS11915
775	Core	BGLA_RS17310,BGLA_RS23385	BGLU_RS16315	PCC21_RS01480	RS_RS02040	PXO_RS18480
776	Dispensable	BGLA_RS40995,BGLA_RS37765,BGLA_RS35600,BGLA_RS40750,BGLA_RS35145	BGLU_RS33875	-	-	-
777	Core	BGLA_RS18890	BGLU_RS17625	PCC21_RS15565	RS_RS00230,RS_RS07585	PXO_RS30350
778	Core	BGLA_RS13690	BGLU_RS12855	PCC21_RS09530,PCC21_RS02155	RS_RS05720	PXO_RS13550
779	Dispensable	BGLA_RS05940,BGLA_RS20850,BGLA_RS23310	BGLU_RS05235	PCC21_RS06975	RS_RS09040	-
780	Core	BGLA_RS12620	BGLU_RS06450	PCC21_RS05620	RS_RS07140,RS_RS04030	PXO_RS14755
781	Core	BGLA_RS18570	BGLU_RS17320	PCC21_RS13320	RS_RS18805	PXO_RS12825,PXO_RS11895
782	Core	BGLA_RS14555	BGLU_RS13710	PCC21_RS20160,PCC21_RS03865	RS_RS10360	PXO_RS16480
783	Core	BGLA_RS01040	BGLU_RS00940	PCC21_RS13145	RS_RS23830	PXO_RS12145,PXO_RS13075
784	Dispensable	BGLA_RS13895,BGLA_RS15300	BGLU_RS13060,BGLU_RS14510	PCC21_RS07790	RS_RS08100	-
785	Dispensable	BGLA_RS33170,BGLA_RS14235	BGLU_RS19570,BGLU_RS13395	PCC21_RS02350	RS_RS09825	-
786	Dispensable	BGLA_RS00295,BGLA_RS34720,BGLA_RS35980,BGLA_RS37210	BGLU_RS31835	-	RS_RS16820	-
787	Core	BGLA_RS16375	BGLU_RS15505,BGLU_RS24650	PCC21_RS08290	RS_RS03025	PXO_RS04625
788	Dispensable	BGLA_RS01105	BGLU_RS01005	PCC21_RS08860,PCC21_RS13455	RS_RS16370,RS_RS01265	-
789	Dispensable	BGLA_RS33540,BGLA_RS06100	BGLU_RS27135,BGLU_RS23500	PCC21_RS17435,PCC21_RS08505	-	-
790	Dispensable	BGLA_RS35255,BGLA_RS32905,BGLA_RS05535	BGLU_RS14225	-	-	PXO_RS01440,PXO_RS23910
791	Dispensable	BGLA_RS02325	BGLU_RS30320,BGLU_RS30900,BGLU_RS02145	PCC21_RS00280	RS_RS14490	-
792	Dispensable	BGLA_RS19615	BGLU_RS29075	PCC21_RS15295,PCC21_RS05100	RS_RS18560,RS_RS22840	-
793	Core	BGLA_RS11580	BGLU_RS07050	PCC21_RS14630	RS_RS06625	PXO_RS14680,PXO_RS22265
794	Dispensable	BGLA_RS32465,BGLA_RS29150,BGLA_RS29070,BGLA_RS33020	BGLU_RS27140	-	RS_RS18275	-
795	Dispensable	BGLA_RS01285,BGLA_RS18095	BGLU_RS01110,BGLU_RS17010	-	RS_RS15680	PXO_RS01240
796	Dispensable	BGLA_RS12970,BGLA_RS34405	BGLU_RS06100,BGLU_RS28820	PCC21_RS08185	RS_RS05850	-
797	Core	BGLA_RS14760,BGLA_RS28395	BGLU_RS13905	PCC21_RS05775	RS_RS10980	PXO_RS09605
798	Core	BGLA_RS11905,BGLA_RS10150	BGLU_RS06740	PCC21_RS05380	RS_RS08645	PXO_RS19775
799	Core	BGLA_RS03380	BGLU_RS03165	PCC21_RS18140	RS_RS13200	PXO_RS13615,PXO_RS20540
800	Core	BGLA_RS18745	BGLU_RS17495	PCC21_RS13200	RS_RS19005	PXO_RS11950,PXO_RS12880
801	Core	BGLA_RS00120	BGLU_RS00085	PCC21_RS13260	RS_RS18965	PXO_RS13015,PXO_RS12085
802	Dispensable	BGLA_RS14940,BGLA_RS31660,BGLA_RS13955	BGLU_RS14050	-	RS_RS18030,RS_RS00245	-
803	Core	BGLA_RS15070,BGLA_RS25510	BGLU_RS22395	PCC21_RS13935	RS_RS01240	PXO_RS17815
804	Dispensable	BGLA_RS38770,BGLA_RS19590	-	PCC21_RS04490	RS_RS11495,RS_RS04835	PXO_RS08900
805	Core	BGLA_RS12675,BGLA_RS32495	BGLU_RS06395	PCC21_RS04890	RS_RS07085	PXO_RS13925
806	Core	BGLA_RS03400	BGLU_RS03185	PCC21_RS15580	RS_RS13170	PXO_RS10230,PXO_RS04310
807	Core	BGLA_RS05245	BGLU_RS04795	PCC21_RS15345,PCC21_RS13575	RS_RS05250	PXO_RS14490
808	Dispensable	BGLA_RS25600,BGLA_RS22585	BGLU_RS22690,BGLU_RS20275	-	RS_RS09480	PXO_RS01025
809	Core	BGLA_RS18545	BGLU_RS17295	PCC21_RS13295	RS_RS18830	PXO_RS12850,PXO_RS11920
810	Core	BGLA_RS14770,BGLA_RS07315	BGLU_RS13915	PCC21_RS01180	RS_RS10995	PXO_RS22070
811	Core	BGLA_RS05280	BGLU_RS04830	PCC21_RS12790	RS_RS05290,RS_RS03870	PXO_RS14425
812	Dispensable	BGLA_RS39315,BGLA_RS39670,BGLA_RS40125	BGLU_RS25585	-	RS_RS11990,RS_RS14465	-
813	Core	BGLA_RS25470,BGLA_RS20420	BGLU_RS24285	PCC21_RS08000	RS_RS20315	PXO_RS09400
814	Core	BGLA_RS00010,BGLA_RS37220	BGLU_RS00010	PCC21_RS20905	RS_RS17185	PXO_RS00010
815	Core	BGLA_RS09415	BGLU_RS09400	PCC21_RS02670	RS_RS06540	PXO_RS17410,PXO_RS07895
816	Core	BGLA_RS05205	BGLU_RS04755	PCC21_RS12860	RS_RS05215,RS_RS25070	PXO_RS20680
817	Dispensable	BGLA_RS02090,BGLA_RS21390	BGLU_RS01995	-	RS_RS20770	PXO_RS06160,PXO_RS07405
818	Core	BGLA_RS13770,BGLA_RS23380	BGLU_RS12935	PCC21_RS10665	RS_RS05610	PXO_RS07785
819	Core	BGLA_RS04780,BGLA_RS34940	BGLU_RS04365	PCC21_RS08610	RS_RS04490	PXO_RS10125
820	Core	BGLA_RS04550	BGLU_RS04130	PCC21_RS00130,PCC21_RS02565	RS_RS10810	PXO_RS19220
821	Dispensable	BGLA_RS01075,BGLA_RS07945	BGLU_RS00975	PCC21_RS05665,PCC21_RS10565	RS_RS02930	-
822	Core	BGLA_RS11480	BGLU_RS07155	PCC21_RS05475,PCC21_RS20085	RS_RS05925	PXO_RS19185
823	Core	BGLA_RS17365	BGLU_RS16370	PCC21_RS00725,PCC21_RS06305	RS_RS01975	PXO_RS23250
824	Core	BGLA_RS18760	BGLU_RS17510	PCC21_RS13220	RS_RS19040	PXO_RS12975,PXO_RS12045
825	Core	BGLA_RS04405	BGLU_RS04050	PCC21_RS08560	RS_RS11730	PXO_RS12305,PXO_RS13235
826	Core	BGLA_RS15510	BGLU_RS14725	PCC21_RS10620	RS_RS11890	PXO_RS01350,PXO_RS01345
827	Core	BGLA_RS13170	BGLU_RS11970	PCC21_RS04070	RS_RS05820,RS_RS12880	PXO_RS06105
828	Core	BGLA_RS03135	BGLU_RS02940	PCC21_RS09555	RS_RS13625	PXO_RS11820,PXO_RS12750
829	Core	BGLA_RS19630	BGLU_RS27515	PCC21_RS12225	RS_RS04100,RS_RS16580	PXO_RS20100
830	Dispensable	BGLA_RS08585,BGLA_RS28045	-	-	RS_RS09855,RS_RS04915,RS_RS23640,RS_RS23510	-
831	Dispensable	BGLA_RS10460	-	PCC21_RS19460	RS_RS21940	PXO_RS16700,PXO_RS23750,PXO_RS10310
832	Dispensable	BGLA_RS22675,BGLA_RS33175,BGLA_RS09760	-	PCC21_RS21025	RS_RS15735	PXO_RS22860
833	Dispensable	BGLA_RS27490,BGLA_RS42590	-	PCC21_RS01600,PCC21_RS20885	RS_RS16560	PXO_RS23595
834	Core	BGLA_RS15960	BGLU_RS15115	PCC21_RS00705	RS_RS12355	PXO_RS22290
835	Dispensable	BGLA_RS08725,BGLA_RS08510	BGLU_RS10980,BGLU_RS11210	-	-	PXO_RS07080
836	Dispensable	BGLA_RS22010	BGLU_RS23850,BGLU_RS19695	PCC21_RS10350	RS_RS00650	-
837	Core	BGLA_RS03620	BGLU_RS03350	PCC21_RS06405	RS_RS03705	PXO_RS15145
838	Core	BGLA_RS01910	BGLU_RS01695	PCC21_RS08645	RS_RS14760	PXO_RS10945
839	Core	BGLA_RS01905	BGLU_RS01690	PCC21_RS08650	RS_RS14765	PXO_RS10950
840	Dispensable	BGLA_RS15025	BGLU_RS14120,BGLU_RS08865	-	RS_RS04925,RS_RS21065	-
841	Dispensable	BGLA_RS31700,BGLA_RS38740,BGLA_RS13980,BGLA_RS08045	BGLU_RS26785	-	-	-
842	Core	BGLA_RS05135	BGLU_RS04685	PCC21_RS07645	RS_RS05145	PXO_RS19610
843	Core	BGLA_RS12610	BGLU_RS06460	PCC21_RS03740	RS_RS07150	PXO_RS13655
844	Core	BGLA_RS18920	BGLU_RS17650	PCC21_RS00890	RS_RS00165	PXO_RS09355
845	Core	BGLA_RS01630	BGLU_RS01415	PCC21_RS18805	RS_RS15015	PXO_RS05915
846	Dispensable	BGLA_RS19465,BGLA_RS10430	BGLU_RS18055	-	RS_RS22250,RS_RS12790	-
847	Core	BGLA_RS12665	BGLU_RS06405	PCC21_RS04900	RS_RS07095	PXO_RS13940
848	Core	BGLA_RS12655	BGLU_RS06415	PCC21_RS04910	RS_RS07105	PXO_RS13950
849	Dispensable	BGLA_RS35765,BGLA_RS37350	BGLU_RS30240,BGLU_RS30810	-	RS_RS12310	-
850	Core	BGLA_RS18255	BGLU_RS17135	PCC21_RS21065	RS_RS00875	PXO_RS21350
851	Dispensable	BGLA_RS05150,BGLA_RS28375	BGLU_RS04700	-	RS_RS05160	PXO_RS17290
852	Dispensable	BGLA_RS22615,BGLA_RS08050	BGLU_RS29980,BGLU_RS30055	-	RS_RS22135	-
853	Dispensable	BGLA_RS21825	BGLU_RS19505	-	RS_RS23545,RS_RS23675	PXO_RS05585
854	Core	BGLA_RS00470	BGLU_RS00385	PCC21_RS19835	RS_RS16540	PXO_RS02940
855	Dispensable	BGLA_RS02030	BGLU_RS01935,BGLU_RS20875	-	RS_RS20660	PXO_RS17635
856	Dispensable	BGLA_RS31905	BGLU_RS26925,BGLU_RS11540	-	RS_RS15460	PXO_RS05130
857	Dispensable	BGLA_RS00890,BGLA_RS24915	BGLU_RS00790	PCC21_RS13185	-	PXO_RS05660
858	Dispensable	BGLA_RS13700,BGLA_RS08830	BGLU_RS12865,BGLU_RS10070	-	RS_RS05705	-
859	Dispensable	BGLA_RS09920,BGLA_RS13885	BGLU_RS09000,BGLU_RS13050	-	RS_RS08110	-
860	Dispensable	-	BGLU_RS11760	-	RS_RS05940,RS_RS18775,RS_RS18530	PXO_RS19400
861	Dispensable	BGLA_RS18905	BGLU_RS17640	-	RS_RS00200	PXO_RS11120,PXO_RS21605
862	Core	BGLA_RS11450	BGLU_RS07185	PCC21_RS05510	RS_RS05970	PXO_RS19580
863	Dispensable	BGLA_RS15055,BGLA_RS22305	BGLU_RS14150,BGLU_RS19895	-	RS_RS04885	-
864	Core	BGLA_RS12645	BGLU_RS06425	PCC21_RS04920	RS_RS07115	PXO_RS13960
865	Dispensable	BGLA_RS01780,BGLA_RS01250	BGLU_RS01565,BGLU_RS01075	-	RS_RS16785	-
866	Dispensable	BGLA_RS31020	BGLU_RS18515,BGLU_RS26390	PCC21_RS18130	-	PXO_RS11255
867	Dispensable	BGLA_RS23835,BGLA_RS22580,BGLA_RS23780	BGLU_RS20910,BGLU_RS20270	-	-	-
868	Core	BGLA_RS15905	BGLU_RS15065	PCC21_RS00720	RS_RS12280	PXO_RS23640
869	Dispensable	BGLA_RS36005,BGLA_RS34745,BGLA_RS12520	BGLU_RS30440,BGLU_RS31020	-	-	-
870	Core	BGLA_RS01595	BGLU_RS01375	PCC21_RS18840	RS_RS15050	PXO_RS05885
871	Dispensable	BGLA_RS31800,BGLA_RS25140,BGLA_RS30735	BGLU_RS26875	PCC21_RS04030	-	-
872	Core	BGLA_RS01610	BGLU_RS01390	PCC21_RS18825	RS_RS15035	PXO_RS05900
873	Core	BGLA_RS18865	BGLU_RS17600	PCC21_RS19645	RS_RS00675	PXO_RS04040
874	Core	BGLA_RS04795	BGLU_RS04380	PCC21_RS08615	RS_RS04510	PXO_RS10135
875	Core	BGLA_RS17620	BGLU_RS16615	PCC21_RS00805	RS_RS01760	PXO_RS02710
876	Core	BGLA_RS15525	BGLU_RS14740	PCC21_RS06595	RS_RS11955	PXO_RS14120
877	Dispensable	BGLA_RS22550,BGLA_RS19690	BGLU_RS20245,BGLU_RS25160,BGLU_RS36005	-	-	-
878	Dispensable	BGLA_RS24055,BGLA_RS25135,BGLA_RS06415	BGLU_RS23645	-	RS_RS21385	-
879	Dispensable	-	-	-	RS_RS20705	PXO_RS07300,PXO_RS08580,PXO_RS17670,PXO_RS15315
880	Dispensable	BGLA_RS37955,BGLA_RS17890	-	-	RS_RS04750,RS_RS17640,RS_RS09785	-
881	Core	BGLA_RS12615	BGLU_RS06455	PCC21_RS03735	RS_RS07145	PXO_RS13660
882	Core	BGLA_RS08930	BGLU_RS09970	PCC21_RS00080	RS_RS06495	PXO_RS20115
883	Core	BGLA_RS15700	BGLU_RS14905	PCC21_RS16705	RS_RS12150	PXO_RS17205
884	Core	BGLA_RS03100	BGLU_RS02905	PCC21_RS01185	RS_RS02505	PXO_RS22065
885	Core	BGLA_RS03085	BGLU_RS02890	PCC21_RS09050	RS_RS02485	PXO_RS15175
886	Dispensable	BGLA_RS14560,BGLA_RS10915	BGLU_RS13715	-	RS_RS10365	PXO_RS04915
887	Dispensable	BGLA_RS03760,BGLA_RS32705	BGLU_RS27655,BGLU_RS03485	PCC21_RS20480	-	-
888	Core	BGLA_RS17540	BGLU_RS16535	PCC21_RS05335	RS_RS01830	PXO_RS02995
889	Dispensable	BGLA_RS06635	BGLU_RS05660	PCC21_RS15695	-	PXO_RS19735,PXO_RS16615
890	Core	BGLA_RS02475	BGLU_RS02290	PCC21_RS17845	RS_RS14260	PXO_RS04810
891	Core	BGLA_RS18005	BGLU_RS16950	PCC21_RS21570	RS_RS01325	PXO_RS23330
892	Core	BGLA_RS09175	BGLU_RS09770	PCC21_RS02775	RS_RS22310	PXO_RS05315
893	Dispensable	-	BGLU_RS22140,BGLU_RS31885,BGLU_RS01820	PCC21_RS09145	-	PXO_RS27940
894	Core	BGLA_RS14775	BGLU_RS13920	PCC21_RS03900	RS_RS11000	PXO_RS02545
895	Core	BGLA_RS03370	BGLU_RS03155	PCC21_RS03765	RS_RS13220	PXO_RS13625
896	Core	BGLA_RS00005	BGLU_RS00005	PCC21_RS20910	RS_RS17190	PXO_RS00005
897	Dispensable	BGLA_RS15875	BGLU_RS15035	PCC21_RS20405	RS_RS17265,RS_RS12250	-
898	Dispensable	BGLA_RS15500	BGLU_RS04315,BGLU_RS14715	PCC21_RS04450	RS_RS11875	-
899	Dispensable	BGLA_RS12080	BGLU_RS06585	-	RS_RS10630,RS_RS19780	PXO_RS09200
900	Dispensable	BGLA_RS00350,BGLA_RS34335	BGLU_RS00290	-	RS_RS16735,RS_RS11280	-
901	Dispensable	BGLA_RS15430	BGLU_RS24155,BGLU_RS14645	-	RS_RS11780	PXO_RS06960
902	Dispensable	BGLA_RS19675	BGLU_RS25175	-	RS_RS11245,RS_RS25600,RS_RS13510	-
903	Dispensable	BGLA_RS03005	BGLU_RS02810	PCC21_RS06045,PCC21_RS01220	RS_RS02390	-
904	Core	BGLA_RS03335	BGLU_RS03125	PCC21_RS16940	RS_RS13300	PXO_RS02375
905	Core	BGLA_RS14520	BGLU_RS13675	PCC21_RS14005	RS_RS10325	PXO_RS16445
906	Unique	-	-	PCC21_RS17505,PCC21_RS09075,PCC21_RS09780,PCC21_RS09775,PCC21_RS10935	-	-
907	Core	BGLA_RS14895	BGLU_RS14005	PCC21_RS04925	RS_RS11065	PXO_RS13965
908	Core	BGLA_RS14525	BGLU_RS13680	PCC21_RS14010	RS_RS10330	PXO_RS16450
909	Core	BGLA_RS01500	BGLU_RS01280	PCC21_RS18945	RS_RS15145	PXO_RS05785
910	Core	BGLA_RS02500	BGLU_RS02315	PCC21_RS17820	RS_RS14235	PXO_RS17790
911	Dispensable	BGLA_RS05530,BGLA_RS40290	BGLU_RS08805	-	RS_RS11455,RS_RS20145	-
912	Dispensable	-	BGLU_RS32620	-	-	PXO_RS19665,PXO_RS30130,PXO_RS30640,PXO_RS25115
913	Dispensable	BGLA_RS13640,BGLA_RS15190,BGLA_RS05385	BGLU_RS14400	-	RS_RS08435	-
914	Dispensable	BGLA_RS27625,BGLA_RS08085	BGLU_RS22730	-	-	PXO_RS18610,PXO_RS22830
915	Core	BGLA_RS09640	BGLU_RS24975	PCC21_RS17615	RS_RS18745	PXO_RS08315
916	Core	BGLA_RS28535	BGLU_RS22010	PCC21_RS10205	RS_RS09955	PXO_RS16545
917	Dispensable	BGLA_RS22925	BGLU_RS20615	PCC21_RS01310,PCC21_RS06500	RS_RS22685	-
918	Dispensable	BGLA_RS19915	BGLU_RS18210	PCC21_RS18275	RS_RS10170,RS_RS01900	-
919	Core	BGLA_RS11670	BGLU_RS06975	PCC21_RS17090	RS_RS06555	PXO_RS09990
920	Dispensable	BGLA_RS23225,BGLA_RS28215,BGLA_RS27290	BGLU_RS20725	-	RS_RS18480	-
921	Core	BGLA_RS11655	BGLU_RS06990	PCC21_RS17080	RS_RS06570	PXO_RS10000
922	Dispensable	BGLA_RS16290	BGLU_RS15415	-	RS_RS03820,RS_RS20450	PXO_RS03600
923	Core	BGLA_RS16575	BGLU_RS15695	PCC21_RS06350	RS_RS02775	PXO_RS06945
924	Core	BGLA_RS01695	BGLU_RS01480	PCC21_RS01340	RS_RS14935	PXO_RS10115
925	Dispensable	BGLA_RS08960	BGLU_RS09940	-	RS_RS13990,RS_RS19930	PXO_RS14115
926	Core	BGLA_RS17380	BGLU_RS16385	PCC21_RS10700	RS_RS01960	PXO_RS05685
927	Core	BGLA_RS01120	BGLU_RS01020	PCC21_RS01650	RS_RS16355	PXO_RS04775
928	Dispensable	BGLA_RS17925	BGLU_RS16870	-	RS_RS01475,RS_RS20500,RS_RS01485	-
929	Dispensable	BGLA_RS23690	BGLU_RS26015,BGLU_RS28110	PCC21_RS10860	-	PXO_RS02675
930	Core	BGLA_RS08790	BGLU_RS10915	PCC21_RS09670	RS_RS07965	PXO_RS15935
931	Core	BGLA_RS04160	BGLU_RS03855	PCC21_RS04505	RS_RS03535	PXO_RS17085
932	Dispensable	BGLA_RS27885,BGLA_RS25935	BGLU_RS22745	PCC21_RS13835	RS_RS01875	-
933	Dispensable	BGLA_RS23655	BGLU_RS28130	-	RS_RS14040	PXO_RS02695,PXO_RS07440
934	Dispensable	BGLA_RS16890	BGLU_RS15935	PCC21_RS20135,PCC21_RS12165	RS_RS15335	-
935	Dispensable	BGLA_RS24690,BGLA_RS24535	BGLU_RS25005,BGLU_RS25120	-	-	PXO_RS08500
936	Core	BGLA_RS14725	BGLU_RS13870	PCC21_RS06240	RS_RS16945	PXO_RS04740
937	Core	BGLA_RS06630	BGLU_RS05655	PCC21_RS15690	RS_RS07605	PXO_RS19730
938	Dispensable	BGLA_RS22415	BGLU_RS19605	-	RS_RS19790	PXO_RS22870,PXO_RS04610
939	Core	BGLA_RS11900	BGLU_RS06745	PCC21_RS05385	RS_RS08650	PXO_RS19770
940	Core	BGLA_RS18900	BGLU_RS17635	PCC21_RS20110	RS_RS00210	PXO_RS04060
941	Dispensable	BGLA_RS10610	BGLU_RS27760,BGLU_RS27855	-	RS_RS00935,RS_RS00920	-
942	Dispensable	-	BGLU_RS18555,BGLU_RS11670,BGLU_RS08365	PCC21_RS05695	-	PXO_RS19055
943	Core	BGLA_RS12010	BGLU_RS06645	PCC21_RS16665	RS_RS08285	PXO_RS07810
944	Core	BGLA_RS06730	BGLU_RS05755	PCC21_RS14720	RS_RS07705	PXO_RS19880
945	Dispensable	BGLA_RS11805,BGLA_RS26795	BGLU_RS06855,BGLU_RS23740	-	RS_RS08835	-
946	Core	BGLA_RS26670	BGLU_RS23810	PCC21_RS12260	RS_RS17355	PXO_RS10330
947	Core	BGLA_RS03235	BGLU_RS03035	PCC21_RS05240	RS_RS13575	PXO_RS09695
948	Dispensable	BGLA_RS34585	BGLU_RS28985,BGLU_RS30735,BGLU_RS30170	-	RS_RS17215	-
949	Dispensable	BGLA_RS26175	BGLU_RS24315	PCC21_RS07155,PCC21_RS07605	-	PXO_RS07680
950	Core	BGLA_RS02720	BGLU_RS02535	PCC21_RS01290	RS_RS13945	PXO_RS21885
951	Core	BGLA_RS28510	BGLU_RS22035	PCC21_RS14130	RS_RS09930	PXO_RS19915
952	Dispensable	BGLA_RS16440	BGLU_RS15570,BGLU_RS27325	PCC21_RS00535	RS_RS20615	-
953	Dispensable	BGLA_RS11220	BGLU_RS27480,BGLU_RS08040	PCC21_RS01820	RS_RS08260	-
954	Core	BGLA_RS05300	BGLU_RS04850	PCC21_RS13495	RS_RS05305	PXO_RS10740
955	Dispensable	BGLA_RS17715	BGLU_RS16710	-	RS_RS17235,RS_RS01630,RS_RS13690	-
956	Core	BGLA_RS00410	BGLU_RS00325	PCC21_RS21110	RS_RS16650	PXO_RS21400
957	Core	BGLA_RS18620	BGLU_RS17370	PCC21_RS02405	RS_RS00450	PXO_RS19290
958	Dispensable	BGLA_RS25925	BGLU_RS24465	PCC21_RS04140,PCC21_RS01565	RS_RS21660	-
959	Core	BGLA_RS02750	BGLU_RS02565	PCC21_RS18360	RS_RS13915	PXO_RS20310
960	Core	BGLA_RS01570	BGLU_RS01350	PCC21_RS18865	RS_RS15075	PXO_RS05860
961	Core	BGLA_RS19330	BGLU_RS17945	PCC21_RS21900	RS_RS00005	PXO_RS24030
962	Core	BGLA_RS02195	BGLU_RS02100	PCC21_RS10690	RS_RS14530	PXO_RS05670
963	Dispensable	BGLA_RS13975,BGLA_RS31695	BGLU_RS30005,BGLU_RS13150,BGLU_RS26780	-	-	-
964	Dispensable	BGLA_RS35565,BGLA_RS33070,BGLA_RS25245	BGLU_RS29945,BGLU_RS24775	-	-	-
965	Dispensable	BGLA_RS11935	BGLU_RS06715	PCC21_RS02675,PCC21_RS02445	-	PXO_RS22610
966	Core	BGLA_RS17415	BGLU_RS16425	PCC21_RS00735	RS_RS01925	PXO_RS09565
967	Core	BGLA_RS03045	BGLU_RS02850	PCC21_RS01555	RS_RS02440	PXO_RS02895
968	Core	BGLA_RS02930	BGLU_RS02740	PCC21_RS06025	RS_RS13730	PXO_RS16895
969	Core	BGLA_RS01540	BGLU_RS01320	PCC21_RS18895	RS_RS15105	PXO_RS05830
970	Core	BGLA_RS00440	BGLU_RS00355	PCC21_RS21080	RS_RS16620	PXO_RS21370
971	Core	BGLA_RS05270	BGLU_RS04820	PCC21_RS15320	RS_RS05280	PXO_RS00060
972	Core	BGLA_RS03060	BGLU_RS02865	PCC21_RS12235	RS_RS02465	PXO_RS22205
973	Dispensable	BGLA_RS15720,BGLA_RS21635	BGLU_RS14925	-	RS_RS12170,RS_RS09400	-
974	Dispensable	-	-	PCC21_RS22405	RS_RS22885,RS_RS22625,RS_RS03190,RS_RS21200	-
975	Core	BGLA_RS01520	BGLU_RS01300	PCC21_RS18915	RS_RS15125	PXO_RS05810
976	Core	BGLA_RS17400	BGLU_RS16405	PCC21_RS10715	RS_RS01940	PXO_RS05705
977	Core	BGLA_RS11275	BGLU_RS07360	PCC21_RS15740	RS_RS08210	PXO_RS06975
978	Unique	-	BGLU_RS35845,BGLU_RS35840,BGLU_RS36520,BGLU_RS29205,BGLU_RS35725	-	-	-
979	Core	BGLA_RS08775	BGLU_RS10930	PCC21_RS09655	RS_RS07950	PXO_RS15950
980	Core	BGLA_RS04540	BGLU_RS04120	PCC21_RS00685	RS_RS10830	PXO_RS19230
981	Dispensable	BGLA_RS03485,BGLA_RS28495	BGLU_RS03270,BGLU_RS22045	PCC21_RS06710	-	-
982	Core	BGLA_RS17455	BGLU_RS16460	PCC21_RS20420	RS_RS01840	PXO_RS02265
983	Dispensable	BGLA_RS30330,BGLA_RS23410,BGLA_RS07700	BGLU_RS25665	-	RS_RS21970	-
984	Core	BGLA_RS13760	BGLU_RS12925	PCC21_RS16675	RS_RS05625	PXO_RS07800
985	Core	BGLA_RS03240	BGLU_RS03040	PCC21_RS05235	RS_RS13570	PXO_RS09690
986	Core	BGLA_RS01585	BGLU_RS01365	PCC21_RS18850	RS_RS15060	PXO_RS05875
987	Core	BGLA_RS19055	BGLU_RS17785	PCC21_RS18765	RS_RS00375	PXO_RS03135
988	Dispensable	BGLA_RS00390	BGLU_RS00305	-	RS_RS16665	PXO_RS22245,PXO_RS08460
989	Core	BGLA_RS02530	BGLU_RS02345	PCC21_RS17790	RS_RS14205	PXO_RS04860
990	Core	BGLA_RS01940	BGLU_RS01725	PCC21_RS00925	RS_RS14735	PXO_RS01710
991	Core	BGLA_RS15915	BGLU_RS15075	PCC21_RS17720	RS_RS12290	PXO_RS16350
992	Core	BGLA_RS14060	BGLU_RS13225	PCC21_RS04495	RS_RS06190	PXO_RS15735
993	Core	BGLA_RS01790	BGLU_RS01575	PCC21_RS01610	RS_RS14860	PXO_RS00770
994	Core	BGLA_RS16530	BGLU_RS15655	PCC21_RS07655	RS_RS02805	PXO_RS19600
995	Dispensable	BGLA_RS02700,BGLA_RS37190	BGLU_RS02515	PCC21_RS12255	RS_RS13965	-
996	Core	BGLA_RS16245	BGLU_RS15370	PCC21_RS04750	RS_RS03895	PXO_RS06560
997	Core	BGLA_RS02375	BGLU_RS02200	PCC21_RS19210	RS_RS14420	PXO_RS03715
998	Dispensable	BGLA_RS16940,BGLA_RS06035,BGLA_RS23175	BGLU_RS15985,BGLU_RS22275	-	-	-
999	Dispensable	BGLA_RS24300,BGLA_RS13300	BGLU_RS25235	PCC21_RS20170	-	PXO_RS06505
1000	Core	BGLA_RS03325	BGLU_RS03115	PCC21_RS03665	RS_RS13310	PXO_RS11375
1001	Dispensable	BGLA_RS23560,BGLA_RS24995,BGLA_RS27265	BGLU_RS36225,BGLU_RS22960	-	-	-
1002	Dispensable	BGLA_RS11395	BGLU_RS07240	PCC21_RS13020,PCC21_RS07670	RS_RS06060	-
1003	Core	BGLA_RS17070	BGLU_RS16105	PCC21_RS09025	RS_RS02310	PXO_RS15210
1004	Core	BGLA_RS11535	BGLU_RS07095	PCC21_RS07660	RS_RS06675	PXO_RS19595
1005	Dispensable	BGLA_RS06510,BGLA_RS29785	BGLU_RS05550,BGLU_RS26805,BGLU_RS28085	-	-	-
1006	Dispensable	BGLA_RS10480,BGLA_RS10450	BGLU_RS27850,BGLU_RS28080	-	RS_RS00990	-
1007	Core	BGLA_RS04315	BGLU_RS03965	PCC21_RS12295	RS_RS03595	PXO_RS04695
1008	Dispensable	BGLA_RS20910	BGLU_RS19205	PCC21_RS02490,PCC21_RS14555	RS_RS24040	-
1009	Core	BGLA_RS04930	BGLU_RS04515	PCC21_RS15800	RS_RS04650	PXO_RS18285
1010	Dispensable	BGLA_RS19920,BGLA_RS33965	BGLU_RS18215	PCC21_RS18265,PCC21_RS10550	-	-
1011	Dispensable	BGLA_RS17200	-	PCC21_RS02190,PCC21_RS02690	RS_RS11085	PXO_RS07975
1012	Core	BGLA_RS01420	BGLU_RS01245	PCC21_RS01080	RS_RS15210	PXO_RS05760
1013	Core	BGLA_RS14490	BGLU_RS13645	PCC21_RS13975	RS_RS10295	PXO_RS16415
1014	Core	BGLA_RS16465	BGLU_RS15590	PCC21_RS14680	RS_RS02880	PXO_RS16340
1015	Core	BGLA_RS17845	BGLU_RS16825	PCC21_RS01020	RS_RS01535	PXO_RS22665
1016	Core	BGLA_RS01645	BGLU_RS01430	PCC21_RS18790	RS_RS15000	PXO_RS05930
1017	Core	BGLA_RS02635	BGLU_RS02450	PCC21_RS16275	RS_RS14095	PXO_RS09385
1018	Dispensable	BGLA_RS08610,BGLA_RS24895,BGLA_RS35310	BGLU_RS11140	-	RS_RS05340	-
1019	Core	BGLA_RS13940	BGLU_RS13105	PCC21_RS16315	RS_RS07995	PXO_RS21235
1020	Dispensable	BGLA_RS21505,BGLA_RS11550	BGLU_RS19375,BGLU_RS07080	-	RS_RS06655	-
1021	Dispensable	BGLA_RS20600	BGLU_RS29485,BGLU_RS23075,BGLU_RS25430	PCC21_RS05845	-	-
1022	Dispensable	BGLA_RS25090,BGLA_RS21510,BGLA_RS20445	BGLU_RS19380,BGLU_RS05315	-	-	-
1023	Core	BGLA_RS06670	BGLU_RS05695	PCC21_RS02955	RS_RS07645	PXO_RS07850
1024	Core	BGLA_RS06645	BGLU_RS05670	PCC21_RS18090	RS_RS07620	PXO_RS08200
1025	Core	BGLA_RS11755	BGLU_RS06895	PCC21_RS12845	RS_RS09000	PXO_RS20665
1026	Dispensable	BGLA_RS23790	-	PCC21_RS17045	RS_RS03180,RS_RS11075	PXO_RS21690
1027	Core	BGLA_RS12685	BGLU_RS06385	PCC21_RS04870	RS_RS07075	PXO_RS13915
1028	Core	BGLA_RS11750	BGLU_RS06900	PCC21_RS12840	RS_RS09005	PXO_RS22645
1029	Dispensable	BGLA_RS03410,BGLA_RS06445	BGLU_RS03195,BGLU_RS05515	-	RS_RS13160	-
1030	Core	BGLA_RS19095	BGLU_RS17810	PCC21_RS18750	RS_RS00340	PXO_RS03115
1031	Dispensable	BGLA_RS14430,BGLA_RS30610	BGLU_RS13585,BGLU_RS25975	-	RS_RS10130	-
1032	Dispensable	BGLA_RS33260,BGLA_RS33960	BGLU_RS27415	PCC21_RS10080	RS_RS11765	-
1033	Core	BGLA_RS09190	BGLU_RS09755	PCC21_RS08890	RS_RS08160	PXO_RS11075
1034	Core	BGLA_RS16585	BGLU_RS15705	PCC21_RS15880	RS_RS02760	PXO_RS07900
1035	Core	BGLA_RS01405	BGLU_RS01230	PCC21_RS01065	RS_RS15225	PXO_RS05745
1036	Core	BGLA_RS14475	BGLU_RS13630	PCC21_RS13960	RS_RS10280	PXO_RS16400
1037	Dispensable	BGLA_RS18180	BGLU_RS17060,BGLU_RS27620	-	RS_RS01250,RS_RS18665	-
1038	Core	BGLA_RS14715	BGLU_RS13860	PCC21_RS06230	RS_RS16955	PXO_RS04750
1039	Core	BGLA_RS08440	BGLU_RS11280	PCC21_RS15870	RS_RS04005	PXO_RS07910
1040	Dispensable	BGLA_RS03970,BGLA_RS07790	BGLU_RS03680	PCC21_RS06690	RS_RS22005	-
1041	Core	BGLA_RS02650	BGLU_RS02465	PCC21_RS16640	RS_RS14080	PXO_RS21000
1042	Dispensable	BGLA_RS23070,BGLA_RS23195,BGLA_RS40940	BGLU_RS21185,BGLU_RS20700	-	-	-
1043	Dispensable	BGLA_RS17590	BGLU_RS16585	-	RS_RS01785,RS_RS24640	PXO_RS02950
1044	Core	BGLA_RS02585	BGLU_RS02400	PCC21_RS17745	RS_RS14145	PXO_RS06885
1045	Dispensable	BGLA_RS30755	BGLU_RS27935,BGLU_RS18365,BGLU_RS28185	-	RS_RS09240	-
1046	Dispensable	BGLA_RS24605,BGLA_RS16875	BGLU_RS25070,BGLU_RS19520,BGLU_RS15920	-	-	-
1047	Core	BGLA_RS14655	BGLU_RS13805	PCC21_RS02665	RS_RS10460	PXO_RS05145
1048	Dispensable	BGLA_RS07475,BGLA_RS24045,BGLA_RS07400,BGLA_RS07665	BGLU_RS18325	-	-	-
1049	Dispensable	BGLA_RS31130	BGLU_RS26465	-	RS_RS09030,RS_RS04730	PXO_RS01220
1050	Dispensable	BGLA_RS02065	BGLU_RS21525,BGLU_RS01970	-	RS_RS20695	PXO_RS17600
1051	Dispensable	BGLA_RS27085	BGLU_RS08560,BGLU_RS23425	-	RS_RS03760	PXO_RS05105
1052	Core	BGLA_RS08895	BGLU_RS10005	PCC21_RS03070	RS_RS06460	PXO_RS16380
1053	Dispensable	BGLA_RS04880,BGLA_RS08280	BGLU_RS04465	-	RS_RS04590	PXO_RS21090
1054	Core	BGLA_RS39360	BGLU_RS31880	PCC21_RS01135	RS_RS00530	PXO_RS19320
1055	Core	BGLA_RS14790	BGLU_RS13935	PCC21_RS06000	RS_RS11015	PXO_RS16855
1056	Core	BGLA_RS05260	BGLU_RS04810	PCC21_RS15330	RS_RS05270	PXO_RS14470
1057	Core	BGLA_RS17410	BGLU_RS16415	PCC21_RS15310	RS_RS01930	PXO_RS09580
1058	Dispensable	BGLA_RS00075,BGLA_RS21430,BGLA_RS33475	BGLU_RS00045	-	-	PXO_RS22555
1059	Core	BGLA_RS12705	BGLU_RS06365	PCC21_RS04860	RS_RS07055	PXO_RS13895
1060	Core	BGLA_RS01530	BGLU_RS01310	PCC21_RS18905	RS_RS15115	PXO_RS05820
1061	Core	BGLA_RS02470	BGLU_RS02285	PCC21_RS17850	RS_RS14265	PXO_RS04805
1062	Core	BGLA_RS09165	BGLU_RS09780	PCC21_RS18260	RS_RS06175	PXO_RS19300
1063	Core	BGLA_RS11080	BGLU_RS08165	PCC21_RS08240	RS_RS05520	PXO_RS11240
1064	Core	BGLA_RS11345	BGLU_RS07290	PCC21_RS18385	RS_RS06115	PXO_RS07880
1065	Core	BGLA_RS02630	BGLU_RS02445	PCC21_RS02940	RS_RS14100	PXO_RS07100
1066	Core	BGLA_RS19310	BGLU_RS17925	PCC21_RS20925	RS_RS00020	PXO_RS24015
1067	Dispensable	-	BGLU_RS27900	-	-	PXO_RS14605,PXO_RS14595,PXO_RS08280,PXO_RS14600
1068	Dispensable	BGLA_RS34565,BGLA_RS32765	BGLU_RS28970	-	-	PXO_RS21610,PXO_RS15740
1069	Dispensable	BGLA_RS28910	BGLU_RS21580,BGLU_RS18565	PCC21_RS13545,PCC21_RS09995	-	-
1070	Dispensable	BGLA_RS17440	BGLU_RS22845,BGLU_RS16445	PCC21_RS01315	RS_RS18695	-
1071	Core	BGLA_RS40265	BGLU_RS32600	PCC21_RS21905	RS_RS00010	PXO_RS09295
1072	Dispensable	BGLA_RS02260,BGLA_RS28380	BGLU_RS26005,BGLU_RS21045	PCC21_RS18055	-	-
1073	Dispensable	BGLA_RS19285,BGLA_RS32280	BGLU_RS27060,BGLU_RS26375	-	-	PXO_RS14190
1074	Core	BGLA_RS01490	BGLU_RS01270	PCC21_RS19590	RS_RS15155	PXO_RS15090
1075	Core	BGLA_RS01515	BGLU_RS01295	PCC21_RS18920	RS_RS15130	PXO_RS05805
1076	Core	BGLA_RS14540	BGLU_RS13695	PCC21_RS14020	RS_RS10345	PXO_RS16465
1077	Core	BGLA_RS03345	BGLU_RS03130	PCC21_RS03755	RS_RS13275	PXO_RS13635
1078	Core	BGLA_RS14255	BGLU_RS13415	PCC21_RS18930	RS_RS01720	PXO_RS02915
1079	Core	BGLA_RS11660	BGLU_RS06985	PCC21_RS17085	RS_RS06565	PXO_RS09995
1080	Core	BGLA_RS12775	BGLU_RS06300	PCC21_RS05940	RS_RS06975	PXO_RS13825
1081	Core	BGLA_RS02155	BGLU_RS02060	PCC21_RS12755	RS_RS03215	PXO_RS14275
1082	Core	BGLA_RS03880	BGLU_RS03590	PCC21_RS18345	RS_RS03395	PXO_RS17840
1083	Core	BGLA_RS11320	BGLU_RS07315	PCC21_RS18365	RS_RS06140	PXO_RS20515
1084	Dispensable	-	-	PCC21_RS07275	RS_RS22745,RS_RS21015,RS_RS19285	PXO_RS08700
1085	Core	BGLA_RS06620	BGLU_RS05645	PCC21_RS15680	RS_RS07595	PXO_RS19720
1086	Dispensable	BGLA_RS32915,BGLA_RS35245,BGLA_RS05550	BGLU_RS14235	-	-	PXO_RS24080
1087	Core	BGLA_RS16920	BGLU_RS15965	PCC21_RS06065	RS_RS02635	PXO_RS08865
1088	Core	BGLA_RS03360	BGLU_RS03145	PCC21_RS05535	RS_RS13235	PXO_RS01695
1089	Dispensable	BGLA_RS19210	BGLU_RS17860	PCC21_RS04080	RS_RS12865,RS_RS12885	-
1090	Dispensable	BGLA_RS05840	BGLU_RS05125	PCC21_RS06940,PCC21_RS07330	RS_RS19685	-
1091	Core	BGLA_RS04375	BGLU_RS04025	PCC21_RS14225	RS_RS11760	PXO_RS07820
1092	Dispensable	BGLA_RS33825,BGLA_RS08140,BGLA_RS18365,BGLA_RS25515	BGLU_RS28310	-	-	-
1093	Core	BGLA_RS13750	BGLU_RS12915	PCC21_RS19285	RS_RS05635	PXO_RS14690
1094	Dispensable	BGLA_RS21875,BGLA_RS00360,BGLA_RS00355	-	-	RS_RS16680,RS_RS12185	-
1095	Core	BGLA_RS14960	BGLU_RS14070	PCC21_RS10310	RS_RS04980	PXO_RS14130
1096	Dispensable	BGLA_RS35995,BGLA_RS34735,BGLA_RS35350	BGLU_RS31010,BGLU_RS30430	-	-	-
1097	Core	BGLA_RS28530	BGLU_RS22015	PCC21_RS14150	RS_RS09950	PXO_RS16535
1098	Core	BGLA_RS00565	BGLU_RS00475	PCC21_RS03285	RS_RS16505	PXO_RS14740
1099	Core	BGLA_RS18200	BGLU_RS17080	PCC21_RS10360	RS_RS12725	PXO_RS03005
1100	Core	BGLA_RS20800	BGLU_RS19105	PCC21_RS11240	RS_RS21315	PXO_RS00410
1101	Core	BGLA_RS02670	BGLU_RS02485	PCC21_RS15820	RS_RS14050	PXO_RS18330
1102	Dispensable	BGLA_RS17495,BGLA_RS12225	BGLU_RS16500	PCC21_RS06160	-	PXO_RS04385
1103	Core	BGLA_RS14795	BGLU_RS13940	PCC21_RS01375	RS_RS11020	PXO_RS16825
1104	Dispensable	BGLA_RS00680,BGLA_RS13540	BGLU_RS00610,BGLU_RS14305	-	-	PXO_RS16135
1105	Dispensable	BGLA_RS16830,BGLA_RS09170	BGLU_RS15865,BGLU_RS09775	PCC21_RS20795	-	-
1106	Core	BGLA_RS12055	BGLU_RS06605	PCC21_RS18775	RS_RS14680	PXO_RS17125
1107	Dispensable	BGLA_RS19270	BGLU_RS22320	PCC21_RS07435,PCC21_RS10610	-	PXO_RS14170
1108	Core	BGLA_RS25555	BGLU_RS24605	PCC21_RS11485	RS_RS05350	PXO_RS18400
1109	Core	BGLA_RS17020	BGLU_RS16065	PCC21_RS00415	RS_RS22200	PXO_RS08755
1110	Dispensable	BGLA_RS28540	BGLU_RS10545,BGLU_RS12105,BGLU_RS22005	-	RS_RS09960	-
1111	Core	BGLA_RS08710	BGLU_RS10995	PCC21_RS14215	RS_RS07885	PXO_RS16595
1112	Core	BGLA_RS13675	BGLU_RS12840	PCC21_RS04965	RS_RS05735	PXO_RS15285
1113	Dispensable	BGLA_RS06170,BGLA_RS06815,BGLA_RS19760	BGLU_RS05425,BGLU_RS18130	-	-	-
1114	Dispensable	BGLA_RS02075	BGLU_RS21475,BGLU_RS01980	-	RS_RS20750	PXO_RS06175
1115	Dispensable	BGLA_RS01750	BGLU_RS01535,BGLU_RS00715	PCC21_RS15485	RS_RS14875	-
1116	Core	BGLA_RS04940	BGLU_RS04525	PCC21_RS09855	RS_RS04660	PXO_RS09845
1117	Core	BGLA_RS02655	BGLU_RS02470	PCC21_RS19515	RS_RS14065	PXO_RS16315
1118	Core	BGLA_RS15040	BGLU_RS14135	PCC21_RS05525	RS_RS04900	PXO_RS09555
1119	Dispensable	-	-	-	RS_RS01420,RS_RS21840	PXO_RS06085,PXO_RS12780,PXO_RS11850
1120	Dispensable	BGLA_RS13900	BGLU_RS13065	-	RS_RS08080,RS_RS00125,RS_RS09910	-
1121	Core	BGLA_RS08885	BGLU_RS10015	PCC21_RS03060	RS_RS06450	PXO_RS16390
1122	Dispensable	BGLA_RS15435	BGLU_RS14650	-	RS_RS11785	PXO_RS11780,PXO_RS12710
1123	Core	BGLA_RS12845	BGLU_RS06230	PCC21_RS09880	RS_RS06855	PXO_RS14995
1124	Dispensable	BGLA_RS02865,BGLA_RS31350	BGLU_RS02675	-	RS_RS13820,RS_RS00525	-
1125	Dispensable	BGLA_RS14665,BGLA_RS13135	BGLU_RS13815	-	RS_RS10470	PXO_RS13575
1126	Core	BGLA_RS01055	BGLU_RS00955	PCC21_RS20015	RS_RS00460	PXO_RS04905
1127	Dispensable	BGLA_RS18835,BGLA_RS38995	BGLU_RS17580,BGLU_RS22240	-	RS_RS18155	-
1128	Core	BGLA_RS11460	BGLU_RS07175	PCC21_RS19805	RS_RS05950	PXO_RS02230
1129	Core	BGLA_RS11445	BGLU_RS07190	PCC21_RS05515	RS_RS05975	PXO_RS19575
1130	Dispensable	BGLA_RS10285,BGLA_RS33435	BGLU_RS20460	-	RS_RS01190,RS_RS20285	-
1131	Core	BGLA_RS02965	BGLU_RS02775	PCC21_RS09115	RS_RS22875	PXO_RS10610
1132	Core	BGLA_RS02785	BGLU_RS02600	PCC21_RS20785	RS_RS13770	PXO_RS08065
1133	Core	BGLA_RS02980	BGLU_RS02790	PCC21_RS09545	RS_RS13610	PXO_RS13535
1134	Core	BGLA_RS19975	BGLU_RS18270	PCC21_RS19715	RS_RS11300	PXO_RS22350
1135	Core	BGLA_RS19005	BGLU_RS17735	PCC21_RS05995	RS_RS00310	PXO_RS04150
1136	Dispensable	BGLA_RS00760,BGLA_RS24840	-	-	RS_RS11585,RS_RS17865,RS_RS19400	-
1137	Core	BGLA_RS04975	BGLU_RS04560	PCC21_RS01425	RS_RS04695	PXO_RS16800
1138	Core	BGLA_RS00430	BGLU_RS00345	PCC21_RS21090	RS_RS16630	PXO_RS21380
1139	Core	BGLA_RS18220	BGLU_RS17100	PCC21_RS01870	RS_RS23325	PXO_RS13415
1140	Core	BGLA_RS15620	BGLU_RS14835	PCC21_RS19985	RS_RS12050	PXO_RS18215
1141	Dispensable	BGLA_RS26020,BGLA_RS26040	BGLU_RS24430,BGLU_RS24410	-	RS_RS05580	-
1142	Dispensable	BGLA_RS17080,BGLA_RS13305	BGLU_RS16115	-	RS_RS02300	PXO_RS15220
1143	Core	BGLA_RS19010	BGLU_RS17740	PCC21_RS05990	RS_RS00315	PXO_RS04155
1144	Core	BGLA_RS02505	BGLU_RS02320	PCC21_RS17815	RS_RS14230	PXO_RS04835
1145	Core	BGLA_RS16180	BGLU_RS15310	PCC21_RS01015	RS_RS12785	PXO_RS11080
1146	Core	BGLA_RS01605	BGLU_RS01385	PCC21_RS18830	RS_RS15040	PXO_RS05895
1147	Core	BGLA_RS16975	BGLU_RS16020	PCC21_RS18035	RS_RS02580	PXO_RS05195
1148	Core	BGLA_RS15550	BGLU_RS14765	PCC21_RS15590	RS_RS11985	PXO_RS10240
1149	Dispensable	BGLA_RS17475	BGLU_RS16480	PCC21_RS21445,PCC21_RS21710	-	PXO_RS09410
1150	Dispensable	BGLA_RS13735,BGLA_RS06310	BGLU_RS18320,BGLU_RS12900	-	RS_RS05650	-
1151	Core	BGLA_RS02555	BGLU_RS02370	PCC21_RS17765	RS_RS14175	PXO_RS04885
1152	Dispensable	BGLA_RS34775,BGLA_RS36030	BGLU_RS30465,BGLU_RS31040,BGLU_RS12370	-	-	-
1153	Core	BGLA_RS00465	BGLU_RS00380	PCC21_RS20090	RS_RS16545	PXO_RS03035
1154	Dispensable	-	BGLU_RS27085	PCC21_RS05095,PCC21_RS05585	RS_RS21345	PXO_RS09220
1155	Core	BGLA_RS04920	BGLU_RS04505	PCC21_RS15810	RS_RS04640	PXO_RS18295
1156	Core	BGLA_RS16165	BGLU_RS15295	PCC21_RS18125	RS_RS12815	PXO_RS07105
1157	Core	BGLA_RS16945	BGLU_RS15990	PCC21_RS00370	RS_RS02620	PXO_RS01745
1158	Core	BGLA_RS24120	BGLU_RS25400	PCC21_RS19445	RS_RS18290	PXO_RS00505
1159	Core	BGLA_RS17610	BGLU_RS16605	PCC21_RS20275	RS_RS01765	PXO_RS02670
1160	Dispensable	BGLA_RS18135	BGLU_RS17030	PCC21_RS14390	RS_RS06740,RS_RS25530	-
1161	Core	BGLA_RS01670	BGLU_RS01455	PCC21_RS00040	RS_RS14975	PXO_RS04545
1162	Core	BGLA_RS16215	BGLU_RS15340	PCC21_RS18420	RS_RS12740	PXO_RS09035
1163	Core	BGLA_RS02620	BGLU_RS02435	PCC21_RS02925	RS_RS14110	PXO_RS07090
1164	Dispensable	BGLA_RS14945	BGLU_RS14055	-	RS_RS07340	PXO_RS22450,PXO_RS06995
1165	Dispensable	BGLA_RS02050	BGLU_RS21545,BGLU_RS01955	-	RS_RS20680	PXO_RS17615
1166	Core	BGLA_RS03660	BGLU_RS03390	PCC21_RS05265	RS_RS03665	PXO_RS04675
1167	Core	BGLA_RS16505	BGLU_RS15630	PCC21_RS00765	RS_RS02830	PXO_RS19625
1168	Core	BGLA_RS14505	BGLU_RS13660	PCC21_RS13990	RS_RS10310	PXO_RS16430
1169	Core	BGLA_RS01435	BGLU_RS01260	PCC21_RS01095	RS_RS15195	PXO_RS05775
1170	Dispensable	BGLA_RS34010	BGLU_RS28435	-	RS_RS17740,RS_RS10050	PXO_RS20635
1171	Core	BGLA_RS14610	BGLU_RS13760	PCC21_RS19855	RS_RS10410	PXO_RS20380
1172	Core	BGLA_RS01640	BGLU_RS01425	PCC21_RS18795	RS_RS15005	PXO_RS05925
1173	Core	BGLA_RS04655	BGLU_RS04240	PCC21_RS09935	RS_RS06885	PXO_RS20145
1174	Core	BGLA_RS04435	BGLU_RS04070	PCC21_RS09905	RS_RS16860	PXO_RS06070
1175	Dispensable	BGLA_RS24270	BGLU_RS25250	PCC21_RS10905	RS_RS22535,RS_RS23825	-
1176	Core	BGLA_RS16460	BGLU_RS15585	PCC21_RS14685	RS_RS02885	PXO_RS16335
1177	Core	BGLA_RS11370	BGLU_RS07265	PCC21_RS15045	RS_RS06090	PXO_RS11000
1178	Core	BGLA_RS05900	BGLU_RS05195	PCC21_RS01140	RS_RS00555	PXO_RS20375
1179	Core	BGLA_RS06655	BGLU_RS05680	PCC21_RS18085	RS_RS07630	PXO_RS08210
1180	Core	BGLA_RS12695	BGLU_RS06375	PCC21_RS04875	RS_RS07065	PXO_RS13905
1181	Core	BGLA_RS12680	BGLU_RS06390	PCC21_RS04885	RS_RS07080	PXO_RS13920
1182	Core	BGLA_RS17665	BGLU_RS16660	PCC21_RS09825	RS_RS01705	PXO_RS18525
1183	Dispensable	BGLA_RS03775,BGLA_RS04650	BGLU_RS03500,BGLU_RS04235	-	RS_RS10520	-
1184	Core	BGLA_RS17770	BGLU_RS16760	PCC21_RS05970	RS_RS01590	PXO_RS04220
1185	Core	BGLA_RS03425	BGLU_RS03215	PCC21_RS18395	RS_RS12855	PXO_RS07870
1186	Dispensable	BGLA_RS26105	BGLU_RS24375	PCC21_RS03345	-	PXO_RS14660,PXO_RS00710
1187	Core	BGLA_RS01400	BGLU_RS01225	PCC21_RS01060	RS_RS15230	PXO_RS05740
1188	Core	BGLA_RS14570	BGLU_RS13725	PCC21_RS03085	RS_RS10380	PXO_RS16365
1189	Core	BGLA_RS17295	BGLU_RS16300	PCC21_RS05505	RS_RS02065	PXO_RS09130
1190	Core	BGLA_RS17765	BGLU_RS16755	PCC21_RS05965	RS_RS01585	PXO_RS04225
1191	Dispensable	BGLA_RS09135,BGLA_RS01065	BGLU_RS09805	-	RS_RS18620	PXO_RS18305
1192	Dispensable	BGLA_RS00630	BGLU_RS33245,BGLU_RS00565	-	RS_RS09620	PXO_RS16195
1193	Core	BGLA_RS04155	BGLU_RS03850	PCC21_RS16970	RS_RS03525	PXO_RS01315
1194	Core	BGLA_RS08425	BGLU_RS11295	PCC21_RS06175	RS_RS03975	PXO_RS05375
1195	Core	BGLA_RS15950	BGLU_RS15105	PCC21_RS18115	RS_RS12340	PXO_RS07120
1196	Dispensable	BGLA_RS16330	BGLU_RS15460	PCC21_RS03300	RS_RS10745,RS_RS15315	-
1197	Core	BGLA_RS17630	BGLU_RS16625	PCC21_RS08380	RS_RS01750	PXO_RS19860
1198	Core	BGLA_RS02625	BGLU_RS02440	PCC21_RS02930	RS_RS14105	PXO_RS07095
1199	Core	BGLA_RS30200	BGLU_RS25515	PCC21_RS00160	RS_RS11135	PXO_RS09095
1200	Dispensable	BGLA_RS14135,BGLA_RS20970	BGLU_RS13300	-	RS_RS17920	PXO_RS23605
1201	Core	BGLA_RS01430	BGLU_RS01255	PCC21_RS01090	RS_RS15200	PXO_RS05770
1202	Core	BGLA_RS14500	BGLU_RS13655	PCC21_RS13985	RS_RS10305	PXO_RS16425
1203	Core	BGLA_RS11855	BGLU_RS06795	PCC21_RS18630	RS_RS08695	PXO_RS10250
1204	Dispensable	BGLA_RS15590	BGLU_RS14810	PCC21_RS15495	RS_RS12020,RS_RS01390	-
1205	Core	BGLA_RS04220	BGLU_RS03935	PCC21_RS05275	RS_RS03585	PXO_RS04705
1206	Core	BGLA_RS17360	BGLU_RS16365	PCC21_RS04500	RS_RS01985	PXO_RS15730
1207	Dispensable	BGLA_RS08405,BGLA_RS00845	BGLU_RS11310,BGLU_RS00745	-	RS_RS22795	-
1208	Core	BGLA_RS28525	BGLU_RS22020	PCC21_RS14145	RS_RS09945	PXO_RS19930
1209	Core	BGLA_RS03220	BGLU_RS03020	PCC21_RS05255	RS_RS13590	PXO_RS09710
1210	Unique	-	BGLU_RS14210,BGLU_RS01875,BGLU_RS28005,BGLU_RS29705,BGLU_RS11885	-	-	-
1211	Core	BGLA_RS11305	BGLU_RS07330	PCC21_RS19375	RS_RS08180	PXO_RS11130
1212	Dispensable	BGLA_RS14080	BGLU_RS13245	-	-	PXO_RS08795,PXO_RS08785,PXO_RS26770
1213	Dispensable	BGLA_RS10935	BGLU_RS08290	-	RS_RS24455	PXO_RS09025,PXO_RS14210
1214	Core	BGLA_RS11490	BGLU_RS07145	PCC21_RS12300	RS_RS05915	PXO_RS03060
1215	Core	BGLA_RS02510	BGLU_RS02325	PCC21_RS17810	RS_RS14225	PXO_RS04840
1216	Core	BGLA_RS13165	BGLU_RS11965	PCC21_RS04930	RS_RS05825	PXO_RS13970
1217	Core	BGLA_RS00415	BGLU_RS00330	PCC21_RS21105	RS_RS16645	PXO_RS21395
1218	Core	BGLA_RS14765	BGLU_RS13910	PCC21_RS09035	RS_RS10990	PXO_RS15195
1219	Core	BGLA_RS11530	BGLU_RS07100	PCC21_RS07665	RS_RS06680	PXO_RS19590
1220	Core	BGLA_RS16125	BGLU_RS15255	PCC21_RS15000	RS_RS12670	PXO_RS09030
1221	Core	BGLA_RS01555	BGLU_RS01335	PCC21_RS18880	RS_RS15090	PXO_RS05845
1222	Core	BGLA_RS17420	BGLU_RS16430	PCC21_RS20440	RS_RS01920	PXO_RS09560
1223	Core	BGLA_RS16130	BGLU_RS15260	PCC21_RS08800	RS_RS12685	PXO_RS10720
1224	Dispensable	BGLA_RS27555	BGLU_RS23135	-	RS_RS23465,RS_RS23595	PXO_RS14720
1225	Dispensable	BGLA_RS07590,BGLA_RS33685	BGLU_RS18450,BGLU_RS24890	-	RS_RS18225	-
1226	Dispensable	BGLA_RS30410,BGLA_RS25235	BGLU_RS25740,BGLU_RS24785	-	RS_RS22100	-
1227	Core	BGLA_RS03275	BGLU_RS03065	PCC21_RS17165	RS_RS13440	PXO_RS17885
1228	Core	BGLA_RS02910	BGLU_RS02720	PCC21_RS03750	RS_RS13740	PXO_RS13645
1229	Core	BGLA_RS01560	BGLU_RS01340	PCC21_RS18875	RS_RS15085	PXO_RS05850
1230	Dispensable	BGLA_RS26870	BGLU_RS23570,BGLU_RS15735	-	RS_RS11425,RS_RS15760	-
1231	Core	BGLA_RS02780	BGLU_RS02595	PCC21_RS20790	RS_RS13805	PXO_RS08050
1232	Core	BGLA_RS13765	BGLU_RS12930	PCC21_RS16845	RS_RS05620	PXO_RS07795
1233	Core	BGLA_RS15475	BGLU_RS14690	PCC21_RS19670	RS_RS11835	PXO_RS03985
1234	Dispensable	BGLA_RS15560	BGLU_RS14775,BGLU_RS33275	-	RS_RS11995	PXO_RS01255
1235	Core	BGLA_RS28545	BGLU_RS22000	PCC21_RS10210	RS_RS09965	PXO_RS16555
1236	Dispensable	BGLA_RS19490	BGLU_RS18080	PCC21_RS11580,PCC21_RS00275	RS_RS18395	-
1237	Core	BGLA_RS08780	BGLU_RS10925	PCC21_RS09660	RS_RS07955	PXO_RS15945
1238	Core	BGLA_RS04555	BGLU_RS04135	PCC21_RS00125	RS_RS10805	PXO_RS19210
1239	Core	BGLA_RS02490	BGLU_RS02305	PCC21_RS17830	RS_RS14245	PXO_RS04825
1240	Core	BGLA_RS01945	BGLU_RS01730	PCC21_RS00930	RS_RS14730	PXO_RS01715
1241	Core	BGLA_RS02940	BGLU_RS02750	PCC21_RS06015	RS_RS13720	PXO_RS16885
1242	Core	BGLA_RS03230	BGLU_RS03030	PCC21_RS05245	RS_RS13580	PXO_RS09700
1243	Core	BGLA_RS25040	BGLU_RS20025	PCC21_RS12080	RS_RS05370	PXO_RS08080
1244	Core	BGLA_RS28515	BGLU_RS22030	PCC21_RS14135	RS_RS09935	PXO_RS19920
1245	Dispensable	BGLA_RS34295,BGLA_RS32200,BGLA_RS41220,BGLA_RS04290	-	PCC21_RS16495	-	-
1246	Core	BGLA_RS01815	BGLU_RS01600	PCC21_RS01120	RS_RS00535	PXO_RS17080
1247	Core	BGLA_RS19325	BGLU_RS17940	PCC21_RS20920	RS_RS00015	PXO_RS24025
1248	Core	BGLA_RS01575	BGLU_RS01355	PCC21_RS18860	RS_RS15070	PXO_RS05865
1249	Core	BGLA_RS02340	BGLU_RS02160	PCC21_RS15390	RS_RS14460	PXO_RS02260
1250	Core	BGLA_RS11285	BGLU_RS07350	PCC21_RS15750	RS_RS08200	PXO_RS06965
1251	Core	BGLA_RS01880	BGLU_RS01665	PCC21_RS08670	RS_RS14790	PXO_RS10970
1252	Core	BGLA_RS01980	BGLU_RS01765	PCC21_RS01590	RS_RS14655	PXO_RS08925
1253	Core	BGLA_RS34200	BGLU_RS28720	PCC21_RS05575	RS_RS00115	PXO_RS17725
1254	Dispensable	BGLA_RS17035	BGLU_RS16080	-	RS_RS02350	PXO_RS11720,PXO_RS12650
1255	Core	BGLA_RS01545	BGLU_RS01325	PCC21_RS18890	RS_RS15100	PXO_RS05835
1256	Dispensable	BGLA_RS31000,BGLA_RS29360	BGLU_RS26335	-	RS_RS22810	PXO_RS09315
1257	Core	BGLA_RS00435	BGLU_RS00350	PCC21_RS21085	RS_RS16625	PXO_RS21375
1258	Core	BGLA_RS03055	BGLU_RS02860	PCC21_RS12250	RS_RS02460	PXO_RS22215
1259	Core	BGLA_RS24385	BGLU_RS25145	PCC21_RS00975	RS_RS16420	PXO_RS13580
1260	Core	BGLA_RS02305	BGLU_RS02125	PCC21_RS10720	RS_RS14520	PXO_RS05710
1261	Dispensable	BGLA_RS15715,BGLA_RS21630	BGLU_RS14920	-	RS_RS12165,RS_RS09405	-
1262	Dispensable	BGLA_RS29415	BGLU_RS21795	-	RS_RS18860	PXO_RS20410,PXO_RS13395
1263	Core	BGLA_RS02770	BGLU_RS02585	PCC21_RS01630	RS_RS13885	PXO_RS14685
1264	Core	BGLA_RS13995	BGLU_RS13165	PCC21_RS10075	RS_RS08025	PXO_RS23590
1265	Core	BGLA_RS17395	BGLU_RS16400	PCC21_RS08140	RS_RS01945	PXO_RS05700
1266	Core	BGLA_RS01525	BGLU_RS01305	PCC21_RS18910	RS_RS15120	PXO_RS05815
1267	Dispensable	BGLA_RS00660	BGLU_RS00590,BGLU_RS08770	-	RS_RS09655	PXO_RS16165
1268	Core	BGLA_RS05255	BGLU_RS04805	PCC21_RS15335	RS_RS05265	PXO_RS14475
1269	Dispensable	BGLA_RS11270,BGLA_RS10525	BGLU_RS07365,BGLU_RS27800	-	RS_RS08220	-
1270	Core	BGLA_RS11335	BGLU_RS07300	PCC21_RS18375	RS_RS06125	PXO_RS20525
1271	Dispensable	BGLA_RS33745,BGLA_RS17600	BGLU_RS16595	-	RS_RS01775	PXO_RS01030
1272	Core	BGLA_RS08770	BGLU_RS10935	PCC21_RS21540	RS_RS07945	PXO_RS15955
1273	Core	BGLA_RS04545	BGLU_RS04125	PCC21_RS00635	RS_RS10815	PXO_RS19225
1274	Core	BGLA_RS01580	BGLU_RS01360	PCC21_RS18855	RS_RS15065	PXO_RS05870
1275	Core	BGLA_RS01835	BGLU_RS01620	PCC21_RS01505	RS_RS14835	PXO_RS23200
1276	Dispensable	BGLA_RS38405,BGLA_RS37930,BGLA_RS40025	-	PCC21_RS14325	-	PXO_RS23180
1277	Core	BGLA_RS00385	BGLU_RS00300	PCC21_RS21120	RS_RS16670	PXO_RS23620
1278	Core	BGLA_RS17680	BGLU_RS16675	PCC21_RS05445	RS_RS01690	PXO_RS01330
1279	Core	BGLA_RS02525	BGLU_RS02340	PCC21_RS17795	RS_RS14210	PXO_RS04855
1280	Core	BGLA_RS05180	BGLU_RS04730	PCC21_RS12885	RS_RS05190	PXO_RS20705
1281	Dispensable	BGLA_RS00945,BGLA_RS36565	BGLU_RS00845	PCC21_RS13410	RS_RS23940	-
1282	Core	BGLA_RS03170	BGLU_RS02975	PCC21_RS08905	RS_RS13705	PXO_RS09895
1283	Core	BGLA_RS11240	BGLU_RS08020	PCC21_RS08325	RS_RS08245	PXO_RS16655
1284	Core	BGLA_RS02380	BGLU_RS02205	PCC21_RS18040	RS_RS14415	PXO_RS05190
1285	Dispensable	BGLA_RS35695,BGLA_RS34595	BGLU_RS30180,BGLU_RS30745,BGLU_RS30160	-	-	-
1286	Core	BGLA_RS16525	BGLU_RS15650	PCC21_RS05795	RS_RS02810	PXO_RS19865
1287	Core	BGLA_RS16175	BGLU_RS15305	PCC21_RS01985	RS_RS12805	PXO_RS09335
1288	Dispensable	BGLA_RS16030	BGLU_RS15185	PCC21_RS09565	-	PXO_RS23480,PXO_RS06750
1289	Core	BGLA_RS01415	BGLU_RS01240	PCC21_RS01075	RS_RS15215	PXO_RS05755
1290	Dispensable	BGLA_RS18155,BGLA_RS22405	BGLU_RS17050	PCC21_RS21640	RS_RS01270	-
1291	Core	BGLA_RS04925	BGLU_RS04510	PCC21_RS15805	RS_RS04645	PXO_RS18290
1292	Core	BGLA_RS17130	BGLU_RS16165	PCC21_RS04795	RS_RS02220	PXO_RS02785
1293	Dispensable	BGLA_RS16495	BGLU_RS15620	PCC21_RS17910	RS_RS02845,RS_RS02555	-
1294	Dispensable	BGLA_RS08635	BGLU_RS11110	PCC21_RS15490,PCC21_RS00850	RS_RS16905	-
1295	Core	BGLA_RS01650	BGLU_RS01435	PCC21_RS18785	RS_RS14995	PXO_RS05935
1296	Core	BGLA_RS11745	BGLU_RS06905	PCC21_RS12835	RS_RS09010	PXO_RS20660
1297	Core	BGLA_RS11760	BGLU_RS06890	PCC21_RS03350	RS_RS08995	PXO_RS10640
1298	Core	BGLA_RS12690	BGLU_RS06380	PCC21_RS04880	RS_RS07070	PXO_RS13910
1299	Dispensable	BGLA_RS08835,BGLA_RS33090	BGLU_RS10065	PCC21_RS12910,PCC21_RS06800	-	-
1300	Core	BGLA_RS04820	BGLU_RS04405	PCC21_RS12145	RS_RS04535	PXO_RS11335
1301	Core	BGLA_RS09520	BGLU_RS09305	PCC21_RS10250	RS_RS20065	PXO_RS18195
1302	Core	BGLA_RS03390	BGLU_RS03175	PCC21_RS15585	RS_RS13180	PXO_RS10235
1303	Core	BGLA_RS03405	BGLU_RS03190	PCC21_RS15575	RS_RS13165	PXO_RS10225
1304	Core	BGLA_RS01655	BGLU_RS01440	PCC21_RS02620	RS_RS14990	PXO_RS21840
1305	Core	BGLA_RS01410	BGLU_RS01235	PCC21_RS01070	RS_RS15220	PXO_RS05750
1306	Core	BGLA_RS16580	BGLU_RS15700	PCC21_RS15875	RS_RS02765	PXO_RS07905
1307	Dispensable	BGLA_RS16475	BGLU_RS15600	PCC21_RS01730,PCC21_RS01735	RS_RS02870	-
1308	Core	BGLA_RS14720	BGLU_RS13865	PCC21_RS06235	RS_RS16950	PXO_RS04745
1309	Dispensable	BGLA_RS24785,BGLA_RS31460	BGLU_RS24925	PCC21_RS07355,PCC21_RS18530	-	-
1310	Core	BGLA_RS02645	BGLU_RS02460	PCC21_RS04605	RS_RS14085	PXO_RS02910
1311	Dispensable	BGLA_RS03975,BGLA_RS07785	BGLU_RS03685	PCC21_RS00730	-	PXO_RS07655
1312	Core	BGLA_RS16195	BGLU_RS15325	PCC21_RS05590	RS_RS12760	PXO_RS05605
1313	Core	BGLA_RS11865	BGLU_RS06785	PCC21_RS05730	RS_RS08685	PXO_RS05120
1314	Core	BGLA_RS06615	BGLU_RS05640	PCC21_RS15675	RS_RS09455	PXO_RS19715
1315	Core	BGLA_RS30270	BGLU_RS25565	PCC21_RS00035	RS_RS11195	PXO_RS02540
1316	Core	BGLA_RS14900	BGLU_RS14010	PCC21_RS12945	RS_RS11070	PXO_RS15400
1317	Core	BGLA_RS03430	BGLU_RS03220	PCC21_RS18400	RS_RS12850	PXO_RS09055
1318	Core	BGLA_RS04620	BGLU_RS04195	PCC21_RS18355	RS_RS10665	PXO_RS00080
1319	Core	BGLA_RS15955	BGLU_RS15110	PCC21_RS18110	RS_RS12345	PXO_RS07125
1320	Core	BGLA_RS15515	BGLU_RS14730	PCC21_RS06600	RS_RS11945	PXO_RS16685
1321	Core	BGLA_RS13810	BGLU_RS12975	PCC21_RS03400	RS_RS05550	PXO_RS08225
1322	Core	BGLA_RS15645	BGLU_RS14860	PCC21_RS04615	RS_RS12095	PXO_RS05165
1323	Dispensable	BGLA_RS16355,BGLA_RS20170	BGLU_RS15485	PCC21_RS02680	-	PXO_RS06520
1324	Core	BGLA_RS01890	BGLU_RS01675	PCC21_RS08660	RS_RS14780	PXO_RS10960
1325	Dispensable	BGLA_RS13880,BGLA_RS09915	BGLU_RS13045,BGLU_RS09005	-	RS_RS08115	-
1326	Core	BGLA_RS11165	BGLU_RS08090	PCC21_RS10195	RS_RS14870	PXO_RS21445
1327	Core	BGLA_RS19025	BGLU_RS17755	PCC21_RS16795	RS_RS07295	PXO_RS15135
1328	Core	BGLA_RS12605	BGLU_RS06465	PCC21_RS03745	RS_RS07155	PXO_RS13650
1329	Unique	-	-	-	-	PXO_RS26175,PXO_RS26275,PXO_RS00530,PXO_RS30355,PXO_RS07445
1330	Core	BGLA_RS18250	BGLU_RS17130	PCC21_RS11935	RS_RS00865	PXO_RS01670
1331	Core	BGLA_RS12745	BGLU_RS35930	PCC21_RS16930	RS_RS07015	PXO_RS10020
1332	Core	BGLA_RS18995	BGLU_RS17725	PCC21_RS01365	RS_RS00300	PXO_RS04140
1333	Dispensable	BGLA_RS02025	BGLU_RS01930,BGLU_RS23270	-	RS_RS20655	PXO_RS17640
1334	Dispensable	BGLA_RS37980,BGLA_RS21380	BGLU_RS18670	PCC21_RS16050	-	PXO_RS07395
1335	Dispensable	BGLA_RS02970	BGLU_RS02780	PCC21_RS19520,PCC21_RS20360	RS_RS22870	-
1336	Core	BGLA_RS18845	BGLU_RS17590	PCC21_RS18320	RS_RS00660	PXO_RS05015
1337	Core	BGLA_RS30185	BGLU_RS25500	PCC21_RS02880	RS_RS11125	PXO_RS03330
1338	Core	BGLA_RS12650	BGLU_RS06420	PCC21_RS04915	RS_RS07110	PXO_RS13955
1339	Core	BGLA_RS15900	BGLU_RS15060	PCC21_RS00715	RS_RS12275	PXO_RS23635
1340	Core	BGLA_RS20765	BGLU_RS19070	PCC21_RS11265	RS_RS21280	PXO_RS00380
1341	Core	BGLA_RS20790	BGLU_RS19095	PCC21_RS11350	RS_RS21305	PXO_RS00405
1342	Core	BGLA_RS16985	BGLU_RS16030	PCC21_RS18025	RS_RS02570	PXO_RS05205
1343	Core	BGLA_RS01615	BGLU_RS01395	PCC21_RS18820	RS_RS15030	PXO_RS05905
1344	Core	BGLA_RS01590	BGLU_RS01370	PCC21_RS18845	RS_RS15055	PXO_RS05880
1345	Core	BGLA_RS30205	BGLU_RS25520	PCC21_RS02890	RS_RS11140	PXO_RS03360
1346	Core	BGLA_RS18600	BGLU_RS17350	PCC21_RS16955	RS_RS00430	PXO_RS04455
1347	Core	BGLA_RS04800	BGLU_RS04385	PCC21_RS08620	RS_RS04515	PXO_RS11355
1348	Core	BGLA_RS03415	BGLU_RS03200	PCC21_RS05785	RS_RS13155	PXO_RS18415
1349	Core	BGLA_RS19030	BGLU_RS17760	PCC21_RS05415	RS_RS03715	PXO_RS15110
1350	Core	BGLA_RS14340	BGLU_RS13490	PCC21_RS00255	RS_RS16875	PXO_RS06410
1351	Dispensable	BGLA_RS13865,BGLA_RS32530	BGLU_RS13030	PCC21_RS15140	RS_RS05040	-
1352	Core	BGLA_RS11515	BGLU_RS07115	PCC21_RS17140	RS_RS17025	PXO_RS17935
1353	Core	BGLA_RS16155	BGLU_RS15285	PCC21_RS10670	RS_RS12825	PXO_RS19310
1354	Core	BGLA_RS14320	BGLU_RS13475	PCC21_RS07630	RS_RS05005	PXO_RS15995
1355	Core	BGLA_RS00460	BGLU_RS00375	PCC21_RS01155	RS_RS16550	PXO_RS18710
1356	Core	BGLA_RS30255	BGLU_RS25550	PCC21_RS15085	RS_RS11175	PXO_RS09850
1357	Core	BGLA_RS12810	BGLU_RS06265	PCC21_RS02415	RS_RS06880	PXO_RS15260
1358	Core	BGLA_RS04955	BGLU_RS04540	PCC21_RS18565	RS_RS04675	PXO_RS19465
1359	Core	BGLA_RS03090	BGLU_RS02895	PCC21_RS09045	RS_RS02490	PXO_RS15185
1360	Core	BGLA_RS03065	BGLU_RS02870	PCC21_RS00090	RS_RS02470	PXO_RS03185
1361	Core	BGLA_RS03095	BGLU_RS02900	PCC21_RS09040	RS_RS02500	PXO_RS15190
1362	Core	BGLA_RS17690	BGLU_RS16685	PCC21_RS04015	RS_RS01675	PXO_RS00910
1363	Dispensable	BGLA_RS24975,BGLA_RS35450	BGLU_RS24865	-	RS_RS16465,RS_RS20835	-
1364	Core	BGLA_RS14780	BGLU_RS13925	PCC21_RS06010	RS_RS11005	PXO_RS16880
1365	Core	BGLA_RS03365	BGLU_RS03150	PCC21_RS19280	RS_RS13230	PXO_RS18270
1366	Core	BGLA_RS03615	BGLU_RS03345	PCC21_RS06410	RS_RS03710	PXO_RS15140
1367	Dispensable	BGLA_RS25580,BGLA_RS25585	BGLU_RS24580,BGLU_RS24570	PCC21_RS19150	-	-
1368	Core	BGLA_RS11910	BGLU_RS06735	PCC21_RS05375	RS_RS08640	PXO_RS19780
1369	Dispensable	BGLA_RS11565	BGLU_RS07065	PCC21_RS14615	RS_RS06640,RS_RS22890	-
1370	Core	BGLA_RS02495	BGLU_RS02310	PCC21_RS17825	RS_RS14240	PXO_RS04830
1371	Dispensable	BGLA_RS04395	BGLU_RS04040	-	RS_RS11745	PXO_RS11760,PXO_RS12690
1372	Core	BGLA_RS12725	BGLU_RS06345	PCC21_RS04840	RS_RS07035	PXO_RS13840
1373	Dispensable	BGLA_RS00100,BGLA_RS19165,BGLA_RS19175	BGLU_RS00065	-	-	PXO_RS02645
1374	Dispensable	BGLA_RS03925,BGLA_RS07775	BGLU_RS03635	-	RS_RS03445	PXO_RS21075
1375	Core	BGLA_RS06675	BGLU_RS05700	PCC21_RS02960	RS_RS07650	PXO_RS07855
1376	Core	BGLA_RS11850	BGLU_RS06800	PCC21_RS18415	RS_RS08700	PXO_RS09040
1377	Dispensable	BGLA_RS04885,BGLA_RS08285	BGLU_RS04470	-	RS_RS04595	PXO_RS21095
1378	Core	BGLA_RS17945	BGLU_RS16890	PCC21_RS18665	RS_RS01445	PXO_RS13405
1379	Core	BGLA_RS01115	BGLU_RS01015	PCC21_RS01660	RS_RS16360	PXO_RS04785
1380	Core	BGLA_RS16570	BGLU_RS15690	PCC21_RS06355	RS_RS02780	PXO_RS06950
1381	Dispensable	BGLA_RS04030	BGLU_RS03740	PCC21_RS00760	RS_RS03480,RS_RS20155	-
1382	Dispensable	BGLA_RS18355,BGLA_RS14985	BGLU_RS14090	-	RS_RS04945	PXO_RS09490
1383	Core	BGLA_RS00570	BGLU_RS00480	PCC21_RS03280	RS_RS16500	PXO_RS14745
1384	Core	BGLA_RS12015	BGLU_RS06640	PCC21_RS16670	RS_RS08280	PXO_RS07805
1385	Core	BGLA_RS11810	BGLU_RS06850	PCC21_RS12665	RS_RS08830	PXO_RS09125
1386	Dispensable	BGLA_RS27825,BGLA_RS26015	BGLU_RS22820	PCC21_RS10060	-	PXO_RS05525
1387	Core	BGLA_RS14690	BGLU_RS13835	PCC21_RS05740	RS_RS10490	PXO_RS05110
1388	Core	BGLA_RS17605	BGLU_RS16600	PCC21_RS19435	RS_RS01770	PXO_RS22515
1389	Core	BGLA_RS16950	BGLU_RS15995	PCC21_RS00375	RS_RS02610	PXO_RS01750
1390	Dispensable	BGLA_RS32350,BGLA_RS32355,BGLA_RS31765	BGLU_RS23430	-	RS_RS17380	-
1391	Dispensable	BGLA_RS16925,BGLA_RS20310	BGLU_RS15970	PCC21_RS11575	RS_RS03930	-
1392	Core	BGLA_RS17350	BGLU_RS16355	PCC21_RS01445	RS_RS01995	PXO_RS18520
1393	Core	BGLA_RS02615	BGLU_RS02430	PCC21_RS02920	RS_RS14115	PXO_RS17775
1394	Core	BGLA_RS30240	BGLU_RS25535	PCC21_RS05300	RS_RS11155	PXO_RS16775
1395	Core	BGLA_RS16220	BGLU_RS15345	PCC21_RS18410	RS_RS12735	PXO_RS09045
1396	Core	BGLA_RS02170	BGLU_RS02075	PCC21_RS01665	RS_RS00070	PXO_RS21680
1397	Core	BGLA_RS01665	BGLU_RS01450	PCC21_RS00940	RS_RS14980	PXO_RS22790
1398	Core	BGLA_RS06970	BGLU_RS05925	PCC21_RS14230	RS_RS07720	PXO_RS01260
1399	Core	BGLA_RS11545	BGLU_RS07085	PCC21_RS18180	RS_RS06660	PXO_RS11015
1400	Core	BGLA_RS17105	BGLU_RS16140	PCC21_RS00905	RS_RS02270	PXO_RS04085
1401	Dispensable	BGLA_RS11430,BGLA_RS16105	BGLU_RS07205	-	RS_RS06030	PXO_RS07825
1402	Dispensable	BGLA_RS14615	BGLU_RS13765	PCC21_RS17870,PCC21_RS17985	RS_RS10415	-
1403	Core	BGLA_RS14510	BGLU_RS13665	PCC21_RS13995	RS_RS10315	PXO_RS16435
1404	Core	BGLA_RS03105	BGLU_RS02910	PCC21_RS01275	RS_RS02510	PXO_RS21905
1405	Dispensable	BGLA_RS12100,BGLA_RS02895	BGLU_RS06560,BGLU_RS02705	-	RS_RS16405	-
1406	Core	BGLA_RS17320	BGLU_RS16325	PCC21_RS01470	RS_RS02030	PXO_RS18490
1407	Core	BGLA_RS11375	BGLU_RS07260	PCC21_RS15050	RS_RS06085	PXO_RS11110
1408	Core	BGLA_RS16455	BGLU_RS15580	PCC21_RS18735	RS_RS02890	PXO_RS03090
1409	Core	BGLA_RS04440	BGLU_RS04075	PCC21_RS09900	RS_RS16865	PXO_RS06065
1410	Core	BGLA_RS12700	BGLU_RS06370	PCC21_RS04865	RS_RS07060	PXO_RS13900
1411	Dispensable	BGLA_RS28655,BGLA_RS33425	BGLU_RS21895	-	RS_RS10040	PXO_RS20105
1412	Core	BGLA_RS01690	BGLU_RS01475	PCC21_RS01345	RS_RS14940	PXO_RS10120
1413	Core	BGLA_RS03420	BGLU_RS03210	PCC21_RS05770	RS_RS13145	PXO_RS18430
1414	Dispensable	BGLA_RS26110	BGLU_RS24370	-	RS_RS18090	PXO_RS05505,PXO_RS18570
1415	Core	BGLA_RS15965	BGLU_RS15120	PCC21_RS00700	RS_RS12365	PXO_RS22285
1416	Core	BGLA_RS17670	BGLU_RS16665	PCC21_RS18340	RS_RS01700	PXO_RS14980
1417	Core	BGLA_RS14565	BGLU_RS13720	PCC21_RS03090	RS_RS10375	PXO_RS16360
1418	Core	BGLA_RS01620	BGLU_RS01400	PCC21_RS18815	RS_RS15025	PXO_RS05910
1419	Core	BGLA_RS08905	BGLU_RS09995	PCC21_RS03080	RS_RS06470	PXO_RS16370
1420	Core	BGLA_RS15945	BGLU_RS15100	PCC21_RS18120	RS_RS12335	PXO_RS07115
1421	Core	BGLA_RS17625	BGLU_RS16620	PCC21_RS00800	RS_RS01755	PXO_RS02715
1422	Core	BGLA_RS01425	BGLU_RS01250	PCC21_RS01085	RS_RS15205	PXO_RS05765
1423	Core	BGLA_RS14495	BGLU_RS13650	PCC21_RS13980	RS_RS10300	PXO_RS16420
1424	Dispensable	BGLA_RS14600	BGLU_RS13750	-	RS_RS10400	PXO_RS20990,PXO_RS11165
1425	Core	BGLA_RS04215	BGLU_RS03930	PCC21_RS05280	RS_RS03580	PXO_RS04710
1426	Dispensable	BGLA_RS28600	BGLU_RS21950	-	RS_RS22505,RS_RS04060	PXO_RS03735
1427	Dispensable	BGLA_RS33995	BGLU_RS28420	-	RS_RS17725	PXO_RS20620,PXO_RS23655
1428	Core	BGLA_RS11475	BGLU_RS07160	PCC21_RS07505	RS_RS05935	PXO_RS22675
1429	Core	BGLA_RS03225	BGLU_RS03025	PCC21_RS05250	RS_RS13585	PXO_RS09705
1430	Core	BGLA_RS13775	BGLU_RS12940	PCC21_RS16850	RS_RS05605	PXO_RS07780
1431	Core	BGLA_RS13160	BGLU_RS11960	PCC21_RS04940	RS_RS05830	PXO_RS16765
1432	Core	BGLA_RS05040	BGLU_RS04605	PCC21_RS14655	RS_RS03965	PXO_RS06725
1433	Core	BGLA_RS19220	BGLU_RS17870	PCC21_RS04955	RS_RS03945	PXO_RS09100
1434	Core	BGLA_RS13930	BGLU_RS13095	PCC21_RS14650	RS_RS08040	PXO_RS11280
1435	Core	BGLA_RS00420	BGLU_RS00335	PCC21_RS21100	RS_RS16640	PXO_RS21390
1436	Dispensable	BGLA_RS21765	BGLU_RS19475	-	RS_RS03150,RS_RS09540,RS_RS18710	-
1437	Core	BGLA_RS20725	BGLU_RS19030	PCC21_RS11345	RS_RS21240	PXO_RS00340
1438	Core	BGLA_RS12585	BGLU_RS06485	PCC21_RS14990	RS_RS07180	PXO_RS11270
1439	Dispensable	BGLA_RS00705	BGLU_RS00645,BGLU_RS08715	-	RS_RS09715	PXO_RS16110
1440	Dispensable	BGLA_RS26835	BGLU_RS23705	PCC21_RS09715,PCC21_RS04115	-	PXO_RS18070
1441	Core	BGLA_RS01550	BGLU_RS01330	PCC21_RS18885	RS_RS15095	PXO_RS05840
1442	Core	BGLA_RS02535	BGLU_RS02350	PCC21_RS17785	RS_RS14200	PXO_RS04865
1443	Core	BGLA_RS19335	BGLU_RS17950	PCC21_RS21895	RS_RS25220	PXO_RS24035
1444	Core	BGLA_RS01565	BGLU_RS01345	PCC21_RS18870	RS_RS15080	PXO_RS05855
1445	Core	BGLA_RS02915	BGLU_RS02725	PCC21_RS18095	RS_RS13735	PXO_RS08195
1446	Core	BGLA_RS03270	BGLU_RS03060	PCC21_RS02655	RS_RS13450	PXO_RS22520
1447	Dispensable	BGLA_RS18950	BGLU_RS17680	-	RS_RS00755,RS_RS03240	PXO_RS00030
1448	Core	BGLA_RS15555	BGLU_RS14770	PCC21_RS15595	RS_RS13665	PXO_RS10245
1449	Core	BGLA_RS06685	BGLU_RS05710	PCC21_RS02970	RS_RS07660	PXO_RS07865
1450	Core	BGLA_RS11840	BGLU_RS06810	PCC21_RS15240	RS_RS08710	PXO_RS20870
1451	Core	BGLA_RS15480	BGLU_RS14695	PCC21_RS00860	RS_RS11840	PXO_RS04980
1452	Core	BGLA_RS08785	BGLU_RS10920	PCC21_RS09665	RS_RS07960	PXO_RS15940
1453	Core	BGLA_RS09265	BGLU_RS09465	PCC21_RS17305	RS_RS06510	PXO_RS22705
1454	Core	BGLA_RS05175	BGLU_RS04725	PCC21_RS12890	RS_RS05185	PXO_RS20710
1455	Core	BGLA_RS02485	BGLU_RS02300	PCC21_RS17835	RS_RS14250	PXO_RS04820
1456	Core	BGLA_RS00425	BGLU_RS00340	PCC21_RS21095	RS_RS16635	PXO_RS21385
1457	Core	BGLA_RS05010	BGLU_RS04575	PCC21_RS04620	RS_RS04710	PXO_RS05170
1458	Core	BGLA_RS02945	BGLU_RS02755	PCC21_RS16270	RS_RS13715	PXO_RS09390
1459	Core	BGLA_RS03040	BGLU_RS02845	PCC21_RS01550	RS_RS02435	PXO_RS02890
1460	Core	BGLA_RS17695	BGLU_RS16690	PCC21_RS19915	RS_RS01665	PXO_RS00905
1461	Core	BGLA_RS05265	BGLU_RS04815	PCC21_RS15325	RS_RS05275	PXO_RS14465
1462	Core	BGLA_RS00380	BGLU_RS00295	PCC21_RS21125	RS_RS16675	PXO_RS01000
1463	Core	BGLA_RS14785	BGLU_RS13930	PCC21_RS06005	RS_RS11010	PXO_RS16875
1464	Core	BGLA_RS17785	BGLU_RS16775	PCC21_RS05975	RS_RS01605	PXO_RS04215
1465	Core	BGLA_RS02465	BGLU_RS02280	PCC21_RS17855	RS_RS14270	PXO_RS04800
1466	Core	BGLA_RS01535	BGLU_RS01315	PCC21_RS18900	RS_RS15110	PXO_RS05825
1467	Core	BGLA_RS12710	BGLU_RS06360	PCC21_RS04855	RS_RS07050	PXO_RS13885
1468	Core	BGLA_RS04430	BGLU_RS04065	PCC21_RS09910	RS_RS16855	PXO_RS06075
1469	Core	BGLA_RS11340	BGLU_RS07295	PCC21_RS18380	RS_RS06120	PXO_RS20530
1470	Core	BGLA_RS04145	BGLU_RS03840	PCC21_RS08210	RS_RS03515	PXO_RS02585
1471	Core	BGLA_RS04040	BGLU_RS03750	PCC21_RS00740	RS_RS03485	PXO_RS20465
1472	Core	BGLA_RS14535	BGLU_RS13690	PCC21_RS14015	RS_RS10340	PXO_RS16460
1473	Core	BGLA_RS01495	BGLU_RS01275	PCC21_RS18950	RS_RS15150	PXO_RS05780
1474	Core	BGLA_RS03350	BGLU_RS03135	PCC21_RS03760	RS_RS13270	PXO_RS09900
1475	Core	BGLA_RS28555	BGLU_RS21990	PCC21_RS14160	RS_RS09975	PXO_RS16570
1476	Core	BGLA_RS12770	BGLU_RS06305	PCC21_RS04835	RS_RS06985	PXO_RS13835
1477	Core	BGLA_RS03910	BGLU_RS03620	PCC21_RS18045	RS_RS03425	PXO_RS05185
1478	Core	BGLA_RS06715	BGLU_RS05740	PCC21_RS21030	RS_RS07690	PXO_RS09765
1479	Core	BGLA_RS03885	BGLU_RS03595	PCC21_RS18350	RS_RS03400	PXO_RS17835
1480	Core	BGLA_RS11895	BGLU_RS06750	PCC21_RS05390	RS_RS08655	PXO_RS19765
1481	Core	BGLA_RS17390	BGLU_RS16395	PCC21_RS10705	RS_RS01950	PXO_RS05695
1482	Dispensable	BGLA_RS17940,BGLA_RS20140	BGLU_RS16885	-	RS_RS01450	PXO_RS13400
1483	Core	BGLA_RS16910	BGLU_RS15955	PCC21_RS06075	RS_RS02645	PXO_RS08880
1484	Dispensable	BGLA_RS08535	BGLU_RS11200	PCC21_RS06860	RS_RS06205,RS_RS06250	-
1485	Core	BGLA_RS03625	BGLU_RS03355	PCC21_RS06400	RS_RS03700	PXO_RS15150
1486	Core	BGLA_RS04535	BGLU_RS04115	PCC21_RS17180	RS_RS10835	PXO_RS19240
1487	Core	BGLA_RS14965	BGLU_RS14075	PCC21_RS10285	RS_RS04975	PXO_RS09825
1488	Core	BGLA_RS10195	BGLU_RS08340	PCC21_RS19480	RS_RS18320	PXO_RS00490
1489	Dispensable	BGLA_RS20795,BGLA_RS20440	BGLU_RS19100	-	RS_RS21310	PXO_RS18050
1490	Core	BGLA_RS00560	BGLU_RS00470	PCC21_RS03290	RS_RS16510	PXO_RS05995
1491	Core	BGLA_RS15705	BGLU_RS14910	PCC21_RS16710	RS_RS12155	PXO_RS17210
1492	Core	BGLA_RS12715	BGLU_RS06355	PCC21_RS04850	RS_RS07045	PXO_RS13880
1493	Dispensable	BGLA_RS34780,BGLA_RS36035,BGLA_RS12525	BGLU_RS30455	-	RS_RS13120	-
1494	Core	BGLA_RS01745	BGLU_RS01530	PCC21_RS19225	RS_RS14880	PXO_RS18700
1495	Core	BGLA_RS16485	BGLU_RS15610	PCC21_RS18290	RS_RS02860	PXO_RS17295
1496	Core	BGLA_RS08625	BGLU_RS11120	PCC21_RS02025	RS_RS11225	PXO_RS20920
1497	Dispensable	-	-	PCC21_RS07800	-	PXO_RS14820,PXO_RS03370,PXO_RS01635,PXO_RS10270
1498	Core	BGLA_RS01900	BGLU_RS01685	PCC21_RS08655	RS_RS14770	PXO_RS10955
1499	Dispensable	BGLA_RS14120,BGLA_RS09825	BGLU_RS13285	-	RS_RS13255	PXO_RS10065
1500	Core	BGLA_RS04935	BGLU_RS04520	PCC21_RS15795	RS_RS04655	PXO_RS18280
1501	Core	BGLA_RS08890	BGLU_RS10010	PCC21_RS03065	RS_RS06455	PXO_RS16385
1502	Core	BGLA_RS12630	BGLU_RS06440	PCC21_RS12630	RS_RS07130	PXO_RS11190
1503	Core	BGLA_RS13195	BGLU_RS11995	PCC21_RS14675	RS_RS05795	PXO_RS19900
1504	Core	BGLA_RS04965	BGLU_RS04550	PCC21_RS18560	RS_RS04685	PXO_RS11200
1505	Core	BGLA_RS11440	BGLU_RS07195	PCC21_RS05520	RS_RS05980	PXO_RS19570
1506	Core	BGLA_RS02860	BGLU_RS02670	PCC21_RS18335	RS_RS13825	PXO_RS14785
1507	Core	BGLA_RS30245	BGLU_RS25540	PCC21_RS05305	RS_RS11160	PXO_RS16770
1508	Core	BGLA_RS19000	BGLU_RS17730	PCC21_RS01370	RS_RS00305	PXO_RS04145
1509	Dispensable	BGLA_RS09845	BGLU_RS09045	-	RS_RS19720	PXO_RS20510,PXO_RS17180
1510	Core	BGLA_RS12635	BGLU_RS06435	PCC21_RS12635	RS_RS07125	PXO_RS11185
1511	Core	BGLA_RS16185	BGLU_RS15315	PCC21_RS05325	RS_RS12780	PXO_RS21475
1512	Dispensable	BGLA_RS19015,BGLA_RS35000	BGLU_RS17745	PCC21_RS16010	RS_RS00120	-
1513	Core	BGLA_RS04805	BGLU_RS04390	PCC21_RS08625	RS_RS04520	PXO_RS11350
1514	Core	BGLA_RS15445	BGLU_RS14660	PCC21_RS16990	RS_RS11795	PXO_RS20350
1515	Dispensable	BGLA_RS17480	BGLU_RS16485	PCC21_RS12825,PCC21_RS06170,PCC21_RS15075	-	-
1516	Core	BGLA_RS02685	BGLU_RS02500	PCC21_RS15660	RS_RS14025	PXO_RS22410
1517	Core	BGLA_RS01600	BGLU_RS01380	PCC21_RS18835	RS_RS15045	PXO_RS05890
1518	Core	BGLA_RS16160	BGLU_RS15290	PCC21_RS08980	RS_RS12820	PXO_RS07110
1519	Core	BGLA_RS16145	BGLU_RS15275	PCC21_RS05530	RS_RS12700	PXO_RS20315
1520	Dispensable	BGLA_RS26595,BGLA_RS10400	BGLU_RS23880	PCC21_RS04305	RS_RS00640	-
1521	Dispensable	BGLA_RS01000	BGLU_RS00900	PCC21_RS13365	RS_RS23885,RS_RS03740	-
1522	Dispensable	BGLA_RS34320,BGLA_RS28300,BGLA_RS21660,BGLA_RS01450	-	PCC21_RS16420	-	-
1523	Dispensable	BGLA_RS10010,BGLA_RS37570,BGLA_RS34875,BGLA_RS34860	-	-	RS_RS20895	-
1524	Dispensable	BGLA_RS24885,BGLA_RS42760	-	-	RS_RS17820,RS_RS11540,RS_RS19410	-
1525	Unique	-	-	-	RS_RS25525,RS_RS26580,RS_RS26610,RS_RS26600,RS_RS26605	-
1526	Dispensable	BGLA_RS12155,BGLA_RS32620	-	PCC21_RS01950	RS_RS12635	PXO_RS00525
1527	Dispensable	BGLA_RS00795,BGLA_RS24875	-	-	RS_RS17830,RS_RS11550,RS_RS19420	-
1528	Dispensable	BGLA_RS31650	-	PCC21_RS07020	RS_RS18740,RS_RS18040,RS_RS18725	-
1529	Dispensable	BGLA_RS09570,BGLA_RS20680	-	PCC21_RS16800,PCC21_RS10530	RS_RS11110	-
1530	Dispensable	BGLA_RS05410	-	-	RS_RS19905,RS_RS04250,RS_RS16085,RS_RS16090	-
1531	Dispensable	BGLA_RS09585	-	PCC21_RS15180,PCC21_RS05760,PCC21_RS19315,PCC21_RS15155	-	-
1532	Dispensable	BGLA_RS25290	-	-	-	PXO_RS19655,PXO_RS19670,PXO_RS00975,PXO_RS00990
1533	Dispensable	BGLA_RS22445	-	PCC21_RS08230,PCC21_RS01740	RS_RS14320	PXO_RS08645
1534	Dispensable	BGLA_RS21400	-	PCC21_RS01250	RS_RS10825	PXO_RS07415,PXO_RS19710
1535	Dispensable	BGLA_RS29110	-	-	-	PXO_RS18095,PXO_RS18105,PXO_RS18110,PXO_RS07010
1536	Dispensable	BGLA_RS32635	-	PCC21_RS10125,PCC21_RS10130,PCC21_RS12210,PCC21_RS11945	-	-
1537	Unique	-	-	-	RS_RS11265,RS_RS15380,RS_RS24100,RS_RS14325,RS_RS09490	-
1538	Unique	-	-	-	RS_RS12605,RS_RS01575,RS_RS19515,RS_RS02935,RS_RS19095	-
1539	Unique	-	-	-	RS_RS03310,RS_RS03320,RS_RS03325,RS_RS03315,RS_RS22390	-
1540	Dispensable	-	-	PCC21_RS12965	RS_RS14565,RS_RS15360,RS_RS18420	PXO_RS01060
1541	Dispensable	-	-	-	RS_RS13415,RS_RS03635,RS_RS23385	PXO_RS16000,PXO_RS16300
1542	Unique	-	-	-	RS_RS04410,RS_RS15995,RS_RS16105,RS_RS15490,RS_RS04780	-
1543	Unique	-	-	-	RS_RS15935,RS_RS16270,RS_RS15940,RS_RS16275,RS_RS04445	-
1544	Dispensable	-	-	-	RS_RS11170,RS_RS17785	PXO_RS03810,PXO_RS11085,PXO_RS21470
1545	Dispensable	-	-	-	RS_RS18915,RS_RS02160,RS_RS02135	PXO_RS02180,PXO_RS22480
1546	Unique	-	-	PCC21_RS10805,PCC21_RS14970,PCC21_RS02590,PCC21_RS18505,PCC21_RS02905	-	-
1547	Dispensable	-	-	PCC21_RS12450,PCC21_RS12495	-	PXO_RS07560,PXO_RS11515,PXO_RS12445
1548	Unique	-	-	PCC21_RS05550,PCC21_RS05560,PCC21_RS05555,PCC21_RS05565,PCC21_RS14940	-	-
1549	Dispensable	-	-	PCC21_RS12460,PCC21_RS12500	-	PXO_RS07570,PXO_RS12435,PXO_RS11505
1550	Dispensable	BGLA_RS34535,BGLA_RS28340	BGLU_RS28940	-	RS_RS08800	-
1551	Dispensable	BGLA_RS29605,BGLA_RS29495	BGLU_RS07555,BGLU_RS07480	-	-	-
1552	Dispensable	BGLA_RS38375	BGLU_RS29595	PCC21_RS21790	RS_RS16155	-
1553	Dispensable	BGLA_RS04600	BGLU_RS04175	-	RS_RS18095	PXO_RS21360
1554	Dispensable	BGLA_RS13830	BGLU_RS12995	PCC21_RS15105	RS_RS05080	-
1555	Dispensable	BGLA_RS16025	BGLU_RS15180	PCC21_RS09570	RS_RS12485	-
1556	Dispensable	BGLA_RS13805	BGLU_RS12970	-	RS_RS05555	PXO_RS08220
1557	Dispensable	BGLA_RS12820	BGLU_RS06255	PCC21_RS17210	RS_RS06870	-
1558	Dispensable	BGLA_RS35865,BGLA_RS39060	BGLU_RS30915,BGLU_RS30335	-	-	-
1559	Dispensable	BGLA_RS10265	BGLU_RS20445,BGLU_RS20575	PCC21_RS07820	-	-
1560	Dispensable	BGLA_RS32955,BGLA_RS33255	BGLU_RS27410	-	RS_RS22710	-
1561	Dispensable	BGLA_RS27360,BGLA_RS08220	-	PCC21_RS04345,PCC21_RS13745	-	-
1562	Dispensable	BGLA_RS04765	BGLU_RS04350	PCC21_RS13080	RS_RS04475	-
1563	Dispensable	BGLA_RS28140	BGLU_RS22290	-	RS_RS24270	PXO_RS03295
1564	Dispensable	BGLA_RS03490,BGLA_RS28500,BGLA_RS32155	BGLU_RS03275	-	-	-
1565	Dispensable	BGLA_RS31510,BGLA_RS07300	BGLU_RS26720	-	RS_RS05095	-
1566	Dispensable	BGLA_RS14105,BGLA_RS21170	BGLU_RS13270	-	-	PXO_RS10085
1567	Dispensable	BGLA_RS04945	BGLU_RS04530	-	RS_RS04665	PXO_RS22120
1568	Dispensable	BGLA_RS18560	-	PCC21_RS13310	-	PXO_RS12835,PXO_RS11905
1569	Dispensable	BGLA_RS01735	BGLU_RS01520	-	RS_RS14890	PXO_RS19145
1570	Dispensable	BGLA_RS08420,BGLA_RS20430	BGLU_RS11300	-	RS_RS03765	-
1571	Dispensable	BGLA_RS36000,BGLA_RS34740	BGLU_RS30435,BGLU_RS31015	-	-	-
1572	Unique	-	BGLU_RS07410,BGLU_RS30670,BGLU_RS23665,BGLU_RS29395	-	-	-
1573	Dispensable	BGLA_RS26050	BGLU_RS24405	-	RS_RS05590,RS_RS13505	-
1574	Dispensable	-	BGLU_RS00675,BGLU_RS08685	-	RS_RS09745	PXO_RS16080
1575	Dispensable	BGLA_RS17265	BGLU_RS16270	PCC21_RS05330	RS_RS02085	-
1576	Dispensable	-	BGLU_RS00690,BGLU_RS08670	-	RS_RS09760	PXO_RS16065
1577	Dispensable	BGLA_RS34445,BGLA_RS07900	BGLU_RS28860	PCC21_RS15235	-	-
1578	Dispensable	BGLA_RS33340,BGLA_RS30690	BGLU_RS26080,BGLU_RS13370	-	-	-
1579	Dispensable	BGLA_RS15890	BGLU_RS15050	PCC21_RS18105	RS_RS12265	-
1580	Dispensable	BGLA_RS14380	BGLU_RS13535	-	RS_RS12325	PXO_RS23555
1581	Dispensable	BGLA_RS30190	BGLU_RS25505	-	RS_RS11130	PXO_RS03350
1582	Dispensable	BGLA_RS16995	BGLU_RS16040	-	RS_RS02560	PXO_RS18405
1583	Dispensable	BGLA_RS12875,BGLA_RS33245	BGLU_RS06205	-	RS_RS06830	-
1584	Dispensable	BGLA_RS20950	BGLU_RS19245,BGLU_RS20730	-	RS_RS21420	-
1585	Dispensable	BGLA_RS24765,BGLA_RS25310	BGLU_RS24945	-	-	PXO_RS05275
1586	Dispensable	BGLA_RS15600	BGLU_RS14820	-	RS_RS12030	PXO_RS18170
1587	Dispensable	-	BGLU_RS17355	PCC21_RS07795	RS_RS00435	PXO_RS05385
1588	Dispensable	BGLA_RS26895	BGLU_RS23545,BGLU_RS15760	-	RS_RS11400	-
1589	Dispensable	BGLA_RS05575	BGLU_RS04890	PCC21_RS09465	-	PXO_RS21220
1590	Dispensable	BGLA_RS02035	BGLU_RS01940	-	RS_RS20665	PXO_RS17630
1591	Dispensable	BGLA_RS15635	BGLU_RS14850	-	RS_RS12065	PXO_RS19295
1592	Dispensable	BGLA_RS03295	BGLU_RS03085	-	RS_RS13350	PXO_RS04765
1593	Dispensable	BGLA_RS39415	BGLU_RS31995	PCC21_RS08245	RS_RS05515	-
1594	Dispensable	-	-	-	RS_RS17985,RS_RS20795	PXO_RS06185,PXO_RS17705
1595	Dispensable	BGLA_RS00985	BGLU_RS00885	-	RS_RS23900	PXO_RS08335
1596	Dispensable	BGLA_RS30260	BGLU_RS25555	PCC21_RS00845	RS_RS11185	-
1597	Dispensable	BGLA_RS01045	BGLU_RS00945	-	RS_RS00470	PXO_RS04970
1598	Dispensable	BGLA_RS15595	BGLU_RS14815	-	RS_RS12025	PXO_RS18175
1599	Dispensable	BGLA_RS10995	BGLU_RS08235	-	RS_RS19475	PXO_RS09685
1600	Dispensable	BGLA_RS34705,BGLA_RS35965	BGLU_RS33535,BGLU_RS30985	-	-	-
1601	Dispensable	BGLA_RS16895,BGLA_RS31605	BGLU_RS15940	PCC21_RS20130	-	-
1602	Dispensable	BGLA_RS02460	BGLU_RS02275	-	RS_RS14275	PXO_RS02885
1603	Dispensable	BGLA_RS02140,BGLA_RS31590	BGLU_RS02045	-	RS_RS17670	-
1604	Dispensable	BGLA_RS17790	BGLU_RS16780	PCC21_RS14520	RS_RS20550	-
1605	Dispensable	BGLA_RS02020	BGLU_RS01925	-	RS_RS20650	PXO_RS17645
1606	Dispensable	BGLA_RS04635	BGLU_RS04220	-	RS_RS10530	PXO_RS07675
1607	Dispensable	BGLA_RS11915	BGLU_RS06730	PCC21_RS16875	-	PXO_RS23965
1608	Dispensable	BGLA_RS11640	BGLU_RS07005	-	RS_RS06585	PXO_RS07745
1609	Dispensable	BGLA_RS29730,BGLA_RS19790	BGLU_RS19575,BGLU_RS18155	-	-	-
1610	Dispensable	BGLA_RS23915	BGLU_RS20985	PCC21_RS14960	RS_RS20245	-
1611	Dispensable	BGLA_RS22795	BGLU_RS20365	-	RS_RS17415,RS_RS05465	-
1612	Dispensable	BGLA_RS30940	BGLU_RS26290	PCC21_RS11545	RS_RS21815	-
1613	Dispensable	BGLA_RS22660	BGLU_RS20590	PCC21_RS04480	RS_RS23165	-
1614	Dispensable	BGLA_RS19395	BGLU_RS18010	-	RS_RS23115	PXO_RS01265
1615	Dispensable	BGLA_RS33545,BGLA_RS32935,BGLA_RS29205	BGLU_RS27130	-	-	-
1616	Dispensable	BGLA_RS25895,BGLA_RS31730,BGLA_RS23160	BGLU_RS18505	-	-	-
1617	Dispensable	BGLA_RS28565	BGLU_RS21980	PCC21_RS19510	RS_RS09985	-
1618	Dispensable	BGLA_RS17000	BGLU_RS16045	-	RS_RS02545	PXO_RS18410
1619	Dispensable	BGLA_RS24760	BGLU_RS27215	PCC21_RS05815	RS_RS16555	-
1620	Dispensable	BGLA_RS04905	BGLU_RS04490	-	RS_RS04615	PXO_RS23735
1621	Dispensable	BGLA_RS00085,BGLA_RS10850	BGLU_RS00055	-	RS_RS14945	-
1622	Dispensable	-	BGLU_RS08720,BGLU_RS00640	-	RS_RS09710	PXO_RS16115
1623	Dispensable	BGLA_RS28430	BGLU_RS22105	PCC21_RS06590	RS_RS11915	-
1624	Dispensable	BGLA_RS29450,BGLA_RS41790	BGLU_RS18185,BGLU_RS21340	-	-	-
1625	Dispensable	BGLA_RS17955	BGLU_RS16900	-	RS_RS01410	PXO_RS22300
1626	Dispensable	BGLA_RS16325	BGLU_RS15455	PCC21_RS20030	RS_RS10740	-
1627	Dispensable	BGLA_RS34600,BGLA_RS35700	BGLU_RS30750,BGLU_RS30185	-	-	-
1628	Dispensable	BGLA_RS15205,BGLA_RS13655,BGLA_RS05365	BGLU_RS14420	-	-	-
1629	Dispensable	BGLA_RS35960,BGLA_RS34700	BGLU_RS30980,BGLU_RS30400	-	-	-
1630	Dispensable	-	BGLU_RS21715	PCC21_RS15775,PCC21_RS09600	RS_RS06780	-
1631	Dispensable	BGLA_RS02660	BGLU_RS02475	-	RS_RS14060	PXO_RS14420
1632	Dispensable	BGLA_RS00575	BGLU_RS00485	-	RS_RS07990,RS_RS16490	-
1633	Dispensable	BGLA_RS01325	BGLU_RS23475,BGLU_RS01150	-	RS_RS20020	-
1634	Dispensable	BGLA_RS31375	BGLU_RS26665	PCC21_RS11630,PCC21_RS03975	-	-
1635	Dispensable	BGLA_RS17545	BGLU_RS16540	-	RS_RS01825	PXO_RS02990
1636	Dispensable	BGLA_RS01340	BGLU_RS23490,BGLU_RS01165	-	RS_RS20005	-
1637	Dispensable	BGLA_RS14750	BGLU_RS13895	PCC21_RS13050	RS_RS10965	-
1638	Dispensable	BGLA_RS11125	BGLU_RS08130	-	RS_RS07750	PXO_RS18995
1639	Dispensable	BGLA_RS28180,BGLA_RS05670	BGLU_RS19705,BGLU_RS04980	-	-	-
1640	Dispensable	BGLA_RS06320	BGLU_RS27660,BGLU_RS26025	-	RS_RS21495	-
1641	Dispensable	BGLA_RS11605	BGLU_RS07025	-	RS_RS06600	PXO_RS08015
1642	Dispensable	BGLA_RS03930	BGLU_RS03640	-	RS_RS03435	PXO_RS21070
1643	Dispensable	BGLA_RS25490,BGLA_RS34125	BGLU_RS24645,BGLU_RS28650	-	-	-
1644	Dispensable	-	BGLU_RS08940	PCC21_RS19605	RS_RS02855	PXO_RS22575
1645	Dispensable	BGLA_RS32395	BGLU_RS27115	PCC21_RS08970	-	PXO_RS01085
1646	Dispensable	BGLA_RS14580	BGLU_RS13730	-	RS_RS10390,RS_RS07445	-
1647	Dispensable	BGLA_RS07580,BGLA_RS21045	BGLU_RS18440,BGLU_RS28200	-	-	-
1648	Dispensable	BGLA_RS01320	BGLU_RS01145,BGLU_RS23470	-	RS_RS20025	-
1649	Dispensable	BGLA_RS23280	BGLU_RS20815	PCC21_RS08470	RS_RS17500	-
1650	Dispensable	BGLA_RS36940,BGLA_RS35685,BGLA_RS19350	BGLU_RS17965	-	-	-
1651	Dispensable	BGLA_RS13740	BGLU_RS12905	-	RS_RS05645	PXO_RS19910
1652	Dispensable	BGLA_RS13725	BGLU_RS12890	PCC21_RS10240	RS_RS05680	-
1653	Dispensable	BGLA_RS04005	BGLU_RS03715	PCC21_RS06490	RS_RS22435	-
1654	Dispensable	BGLA_RS04835	BGLU_RS04420	PCC21_RS00770	RS_RS04550	-
1655	Dispensable	BGLA_RS14040,BGLA_RS31110	BGLU_RS13205	-	RS_RS06285	-
1656	Dispensable	BGLA_RS14650	BGLU_RS13800	-	RS_RS10455	PXO_RS19890
1657	Dispensable	BGLA_RS05090	BGLU_RS04640	PCC21_RS08880	RS_RS05105	-
1658	Dispensable	BGLA_RS13920	BGLU_RS13085	-	RS_RS08050	PXO_RS10160
1659	Dispensable	BGLA_RS02345	BGLU_RS02165	PCC21_RS16945	RS_RS14455	-
1660	Dispensable	BGLA_RS02515	BGLU_RS02330	-	RS_RS14220	PXO_RS04845
1661	Dispensable	BGLA_RS10940	BGLU_RS08285	-	RS_RS24460	PXO_RS14205
1662	Dispensable	BGLA_RS31330,BGLA_RS28315	BGLU_RS26640	-	RS_RS00410	-
1663	Dispensable	BGLA_RS35820,BGLA_RS42655	BGLU_RS30285,BGLU_RS30865	-	-	-
1664	Dispensable	-	BGLU_RS07600,BGLU_RS10490,BGLU_RS31735	PCC21_RS09185	-	-
1665	Dispensable	BGLA_RS40630,BGLA_RS40765	BGLU_RS31815,BGLU_RS33700	-	-	-
1666	Dispensable	BGLA_RS01875	BGLU_RS01660	PCC21_RS08675	-	PXO_RS10975
1667	Dispensable	BGLA_RS20415	BGLU_RS19020	-	RS_RS21230	PXO_RS00330
1668	Dispensable	BGLA_RS25875,BGLA_RS29050	BGLU_RS24495	PCC21_RS01835	-	-
1669	Dispensable	BGLA_RS00605	BGLU_RS01830,BGLU_RS00520	-	RS_RS04785	-
1670	Dispensable	BGLA_RS17170	BGLU_RS16205	PCC21_RS11655	-	PXO_RS00170
1671	Dispensable	BGLA_RS30340,BGLA_RS07875	BGLU_RS11565	PCC21_RS03200	-	-
1672	Dispensable	-	BGLU_RS00700,BGLU_RS08660	-	RS_RS09770	PXO_RS16055
1673	Dispensable	BGLA_RS30275,BGLA_RS20860	BGLU_RS25570	-	RS_RS11200	-
1674	Dispensable	BGLA_RS30650,BGLA_RS32305	BGLU_RS21285,BGLU_RS26040	-	-	-
1675	Dispensable	BGLA_RS17470	BGLU_RS16475	PCC21_RS13865,PCC21_RS06370	-	-
1676	Dispensable	BGLA_RS35580,BGLA_RS33075	BGLU_RS29930	-	RS_RS19940	-
1677	Dispensable	BGLA_RS01895	BGLU_RS01680	PCC21_RS15900	RS_RS14775	-
1678	Dispensable	BGLA_RS30375	BGLU_RS25700	-	RS_RS21865	PXO_RS04895
1679	Dispensable	BGLA_RS30160,BGLA_RS21580,BGLA_RS21555	-	-	RS_RS09375	-
1680	Dispensable	BGLA_RS22215,BGLA_RS20290	BGLU_RS19805	-	RS_RS23870	-
1681	Dispensable	BGLA_RS42650,BGLA_RS42635	BGLU_RS35755,BGLU_RS35745	-	-	-
1682	Dispensable	BGLA_RS05655	BGLU_RS04970	PCC21_RS12230	-	PXO_RS13610
1683	Dispensable	BGLA_RS01970	BGLU_RS01755	-	RS_RS14665	PXO_RS08915
1684	Dispensable	BGLA_RS13125	BGLU_RS15910	PCC21_RS16455	RS_RS12540	-
1685	Dispensable	BGLA_RS31895	BGLU_RS26915	-	-	PXO_RS04295,PXO_RS23305
1686	Dispensable	BGLA_RS18775	BGLU_RS17525	PCC21_RS13235	RS_RS19055	-
1687	Dispensable	BGLA_RS26240,BGLA_RS26325	BGLU_RS24310	PCC21_RS20220	-	-
1688	Dispensable	BGLA_RS11330	BGLU_RS07305	-	RS_RS06130	PXO_RS20520
1689	Dispensable	BGLA_RS28135	BGLU_RS22295	-	RS_RS24265	PXO_RS03300
1690	Dispensable	BGLA_RS15935	BGLU_RS15090	PCC21_RS09450	RS_RS12315	-
1691	Dispensable	BGLA_RS20760	BGLU_RS19065	-	RS_RS21275	PXO_RS00375
1692	Dispensable	BGLA_RS19320,BGLA_RS19315	BGLU_RS17930,BGLU_RS17935	-	-	-
1693	Dispensable	BGLA_RS27175	BGLU_RS23345	-	RS_RS04020	PXO_RS20780
1694	Dispensable	BGLA_RS02995	BGLU_RS02800	PCC21_RS00180	RS_RS02380	-
1695	Dispensable	BGLA_RS05185	BGLU_RS04735	PCC21_RS12880	RS_RS05195	-
1696	Dispensable	BGLA_RS16100,BGLA_RS26790	BGLU_RS15245	-	RS_RS20965	-
1697	Dispensable	BGLA_RS02175	BGLU_RS02080	PCC21_RS14125	RS_RS14555	-
1698	Dispensable	BGLA_RS25120,BGLA_RS30700	BGLU_RS26090	PCC21_RS03265	-	-
1699	Dispensable	BGLA_RS01060	BGLU_RS27940,BGLU_RS00965	-	-	PXO_RS17780
1700	Dispensable	BGLA_RS00300	BGLU_RS00240	-	RS_RS16815	PXO_RS15350
1701	Dispensable	BGLA_RS26890	BGLU_RS15755,BGLU_RS23550	-	RS_RS11405	-
1702	Dispensable	BGLA_RS26060	BGLU_RS24965	PCC21_RS16925	RS_RS16700	-
1703	Dispensable	BGLA_RS27090,BGLA_RS08380	BGLU_RS23420	-	RS_RS24390	-
1704	Dispensable	BGLA_RS35745,BGLA_RS36790	BGLU_RS30790,BGLU_RS30220	-	-	-
1705	Dispensable	BGLA_RS04180	BGLU_RS03900	PCC21_RS17170	RS_RS23805	-
1706	Dispensable	BGLA_RS08875	BGLU_RS10025	-	RS_RS06440	PXO_RS11445
1707	Dispensable	BGLA_RS22805	BGLU_RS20375	-	RS_RS17425,RS_RS05475	-
1708	Dispensable	BGLA_RS00650	BGLU_RS08775,BGLU_RS00585	-	RS_RS09645	-
1709	Dispensable	BGLA_RS16445	BGLU_RS15575	-	RS_RS02905	PXO_RS17070
1710	Dispensable	BGLA_RS05885,BGLA_RS32105	BGLU_RS05180	-	RS_RS12570	-
1711	Dispensable	-	BGLU_RS13855	PCC21_RS06225	RS_RS16960	PXO_RS04755
1712	Dispensable	-	BGLU_RS08675,BGLU_RS00685	-	RS_RS09755	PXO_RS16070
1713	Dispensable	BGLA_RS16500	BGLU_RS15625	-	RS_RS02835	PXO_RS20485
1714	Dispensable	BGLA_RS21065,BGLA_RS31790,BGLA_RS30150	-	-	RS_RS24695	-
1715	Dispensable	BGLA_RS08685	BGLU_RS11020	-	RS_RS07845	PXO_RS05625
1716	Dispensable	BGLA_RS01660	BGLU_RS01445	PCC21_RS02615	RS_RS14985	-
1717	Dispensable	BGLA_RS13845	BGLU_RS13010	PCC21_RS15120	RS_RS05065	-
1718	Dispensable	BGLA_RS09055,BGLA_RS23955	BGLU_RS09845	-	RS_RS02665	-
1719	Dispensable	BGLA_RS08705	BGLU_RS11000	-	RS_RS07875	PXO_RS22100
1720	Dispensable	BGLA_RS17120	BGLU_RS16155,BGLU_RS11750	-	RS_RS02250	-
1721	Dispensable	BGLA_RS35950,BGLA_RS34690	BGLU_RS30395,BGLU_RS30975	-	-	-
1722	Dispensable	BGLA_RS34005	BGLU_RS28430	-	RS_RS17735	PXO_RS20630
1723	Dispensable	BGLA_RS22700	BGLU_RS08885,BGLU_RS19930	PCC21_RS14800	-	-
1724	Dispensable	BGLA_RS37985	BGLU_RS18665,BGLU_RS23205	PCC21_RS16055	-	-
1725	Dispensable	BGLA_RS06530,BGLA_RS23845	BGLU_RS05565,BGLU_RS20920	-	-	-
1726	Dispensable	BGLA_RS18090	BGLU_RS17005	PCC21_RS03485	-	PXO_RS21650
1727	Dispensable	BGLA_RS14880	BGLU_RS13990	-	RS_RS11045,RS_RS11055	-
1728	Dispensable	BGLA_RS34715,BGLA_RS35975	BGLU_RS36425,BGLU_RS30995	-	-	-
1729	Dispensable	BGLA_RS16190	BGLU_RS15320	PCC21_RS16980	RS_RS12765	-
1730	Dispensable	BGLA_RS17915,BGLA_RS10185	BGLU_RS16860	-	RS_RS01495	-
1731	Dispensable	BGLA_RS16285	BGLU_RS15410	-	RS_RS03825	PXO_RS09935
1732	Dispensable	BGLA_RS21335,BGLA_RS38030	BGLU_RS18715	-	-	PXO_RS07350
1733	Dispensable	BGLA_RS11870	BGLU_RS06780	-	RS_RS08675	PXO_RS19740
1734	Dispensable	BGLA_RS24755	BGLU_RS24950	-	RS_RS01425,RS_RS22975	-
1735	Dispensable	BGLA_RS17805	BGLU_RS16795	-	RS_RS01620,RS_RS20120	-
1736	Dispensable	BGLA_RS08205	BGLU_RS11460	-	RS_RS03925	PXO_RS22720
1737	Dispensable	BGLA_RS34590,BGLA_RS36885	BGLU_RS30740	-	RS_RS17200	-
1738	Dispensable	BGLA_RS11585,BGLA_RS08100	BGLU_RS07045	-	RS_RS06620	-
1739	Dispensable	BGLA_RS11590	BGLU_RS07040	PCC21_RS14625	RS_RS06615	-
1740	Dispensable	BGLA_RS28130	BGLU_RS22300	-	RS_RS24260	PXO_RS03305
1741	Dispensable	BGLA_RS17555	BGLU_RS16550	-	RS_RS01815	PXO_RS02980
1742	Dispensable	BGLA_RS00400	BGLU_RS00315	PCC21_RS10865	RS_RS20950	-
1743	Dispensable	BGLA_RS21260,BGLA_RS21255	BGLU_RS19340,BGLU_RS19335	-	-	-
1744	Dispensable	BGLA_RS28550	BGLU_RS21995	-	RS_RS09970	PXO_RS16565
1745	Dispensable	BGLA_RS22380,BGLA_RS18815	BGLU_RS19990	-	RS_RS08090	-
1746	Dispensable	BGLA_RS39310	BGLU_RS31855,BGLU_RS32195	-	-	PXO_RS26580
1747	Dispensable	BGLA_RS01710	BGLU_RS01495	PCC21_RS19655	RS_RS14920	-
1748	Dispensable	BGLA_RS17370	BGLU_RS16375	-	RS_RS01970	PXO_RS05675
1749	Dispensable	BGLA_RS12285	BGLU_RS21820	-	RS_RS24520,RS_RS15975	-
1750	Dispensable	BGLA_RS03995	BGLU_RS03705	-	RS_RS21965	PXO_RS11325
1751	Dispensable	BGLA_RS12280	BGLU_RS21825	-	RS_RS15970,RS_RS24515	-
1752	Dispensable	BGLA_RS03895	BGLU_RS03605	-	RS_RS03410	PXO_RS17830
1753	Dispensable	BGLA_RS08530	BGLU_RS11205	PCC21_RS06865	RS_RS06200	-
1754	Dispensable	BGLA_RS14990	BGLU_RS14095	-	RS_RS04940,RS_RS07380	-
1755	Dispensable	BGLA_RS04140	BGLU_RS03835	PCC21_RS00055	RS_RS16455	-
1756	Dispensable	BGLA_RS38280	BGLU_RS19160,BGLU_RS18695	PCC21_RS20590	-	-
1757	Dispensable	BGLA_RS28715	BGLU_RS21655	PCC21_RS06745	-	PXO_RS04280
1758	Dispensable	BGLA_RS01335	BGLU_RS23485,BGLU_RS01160	-	RS_RS20010	-
1759	Dispensable	-	BGLU_RS36000	-	RS_RS09310,RS_RS21520,RS_RS26285	-
1760	Dispensable	BGLA_RS27910	BGLU_RS22660	PCC21_RS03175,PCC21_RS04220	-	-
1761	Dispensable	BGLA_RS18765	BGLU_RS17515	PCC21_RS13225	RS_RS19045	-
1762	Dispensable	BGLA_RS14230	BGLU_RS13390	-	RS_RS09820,RS_RS20405	-
1763	Dispensable	BGLA_RS05870	BGLU_RS05155	PCC21_RS04665	-	PXO_RS01400
1764	Dispensable	BGLA_RS30965,BGLA_RS02985	BGLU_RS26310	-	RS_RS21805	-
1765	Dispensable	-	BGLU_RS20335,BGLU_RS04205	PCC21_RS00830	RS_RS20360	-
1766	Dispensable	BGLA_RS29610	BGLU_RS07475,BGLU_RS30075	-	-	PXO_RS21705
1767	Dispensable	BGLA_RS27815	BGLU_RS22830,BGLU_RS24150	-	RS_RS12770	-
1768	Dispensable	BGLA_RS34485,BGLA_RS02230	BGLU_RS28895	-	-	PXO_RS20770
1769	Dispensable	BGLA_RS15505	BGLU_RS14720	-	RS_RS11880	PXO_RS16680
1770	Dispensable	BGLA_RS15375	BGLU_RS11585,BGLU_RS14585	-	RS_RS16890	-
1771	Dispensable	BGLA_RS36020,BGLA_RS34760	BGLU_RS30450,BGLU_RS31035	-	-	-
1772	Dispensable	BGLA_RS06440,BGLA_RS29735,BGLA_RS03850	BGLU_RS05510	-	-	-
1773	Dispensable	BGLA_RS15345,BGLA_RS15350	BGLU_RS14570,BGLU_RS14575	-	-	-
1774	Dispensable	BGLA_RS20960,BGLA_RS07650	BGLU_RS19255	-	RS_RS10475	-
1775	Dispensable	BGLA_RS38035,BGLA_RS21415	BGLU_RS18710	-	-	PXO_RS07430
1776	Dispensable	BGLA_RS03125,BGLA_RS31430	BGLU_RS02930	-	RS_RS13615	-
1777	Dispensable	BGLA_RS26885	BGLU_RS23555,BGLU_RS15750	-	RS_RS11410	-
1778	Dispensable	BGLA_RS24140	BGLU_RS25380	-	RS_RS18310	PXO_RS00855
1779	Dispensable	BGLA_RS13835	BGLU_RS13000	PCC21_RS15110	RS_RS05075	-
1780	Dispensable	BGLA_RS00230	BGLU_RS00175	PCC21_RS14480	RS_RS15640	-
1781	Dispensable	BGLA_RS36140,BGLA_RS40665,BGLA_RS40805	BGLU_RS31260	-	-	-
1782	Dispensable	BGLA_RS02710	BGLU_RS02525	PCC21_RS11955	RS_RS13955	-
1783	Dispensable	BGLA_RS17275	BGLU_RS16280	PCC21_RS03635	RS_RS19140	-
1784	Dispensable	BGLA_RS08580	BGLU_RS11155	PCC21_RS20465	RS_RS04070	-
1785	Dispensable	BGLA_RS32885	BGLU_RS27260	PCC21_RS03895	-	PXO_RS09105
1786	Dispensable	BGLA_RS36085,BGLA_RS25155	-	PCC21_RS11990	-	PXO_RS22015
1787	Dispensable	BGLA_RS34545,BGLA_RS20995	BGLU_RS28950,BGLU_RS19295	-	-	-
1788	Dispensable	BGLA_RS23145	BGLU_RS21080	-	RS_RS22410,RS_RS24205	-
1789	Dispensable	BGLA_RS19200	BGLU_RS17850,BGLU_RS27470	PCC21_RS15830	-	-
1790	Dispensable	BGLA_RS02570	BGLU_RS02385	PCC21_RS17760	RS_RS14160	-
1791	Dispensable	BGLA_RS30495,BGLA_RS29510,BGLA_RS10105	BGLU_RS25785	-	-	-
1792	Dispensable	BGLA_RS10970	BGLU_RS08250	-	RS_RS20305	PXO_RS08845
1793	Dispensable	BGLA_RS02690	BGLU_RS02505,BGLU_RS20540	-	RS_RS14020	-
1794	Dispensable	BGLA_RS02745	BGLU_RS02560	-	RS_RS13920	PXO_RS19175
1795	Dispensable	BGLA_RS28445	BGLU_RS22090	-	RS_RS25090	PXO_RS03335
1796	Dispensable	BGLA_RS26880	BGLU_RS23560,BGLU_RS15745	-	RS_RS11415	-
1797	Dispensable	BGLA_RS11255	BGLU_RS07380	-	RS_RS08235	PXO_RS09070
1798	Dispensable	BGLA_RS03700	BGLU_RS03430	PCC21_RS02715	RS_RS03795	-
1799	Dispensable	BGLA_RS02580	BGLU_RS02395	PCC21_RS17750	RS_RS14150	-
1800	Dispensable	BGLA_RS08640	BGLU_RS11105	PCC21_RS09495	RS_RS19145	-
1801	Dispensable	BGLA_RS27150	BGLU_RS23370	-	RS_RS01320	PXO_RS01860
1802	Dispensable	BGLA_RS04625	BGLU_RS04210	PCC21_RS08885	RS_RS10660	-
1803	Dispensable	BGLA_RS13855	BGLU_RS13020	PCC21_RS15130	RS_RS05050	-
1804	Dispensable	BGLA_RS18740	BGLU_RS17490	-	RS_RS19010,RS_RS14515	-
1805	Dispensable	BGLA_RS22350	BGLU_RS19965	PCC21_RS06775	-	PXO_RS15625
1806	Dispensable	BGLA_RS06015,BGLA_RS28895	BGLU_RS21585,BGLU_RS27535	-	-	-
1807	Dispensable	BGLA_RS17345	BGLU_RS16350	-	RS_RS02005	PXO_RS18515
1808	Dispensable	BGLA_RS41080	-	-	RS_RS11670,RS_RS05450,RS_RS15820	-
1809	Dispensable	BGLA_RS22815	BGLU_RS20385	-	RS_RS05485,RS_RS17435	-
1810	Dispensable	BGLA_RS12860	BGLU_RS06215	PCC21_RS18680	RS_RS06810	-
1811	Dispensable	BGLA_RS19885,BGLA_RS13280	BGLU_RS12040	PCC21_RS09630	-	-
1812	Dispensable	BGLA_RS14550	BGLU_RS13705	PCC21_RS02980	RS_RS10355	-
1813	Dispensable	BGLA_RS17850	BGLU_RS16830	-	RS_RS01530	PXO_RS22660
1814	Dispensable	BGLA_RS13970,BGLA_RS04295	BGLU_RS13145	-	RS_RS03105	-
1815	Dispensable	BGLA_RS19115	BGLU_RS17830	-	RS_RS00075	PXO_RS23760
1816	Dispensable	BGLA_RS24715,BGLA_RS21275	BGLU_RS22355	-	-	PXO_RS09120
1817	Dispensable	BGLA_RS28645	BGLU_RS21905	PCC21_RS06320	RS_RS10030	-
1818	Dispensable	BGLA_RS14915	BGLU_RS14025	PCC21_RS12245	RS_RS12515	-
1819	Dispensable	BGLA_RS21895,BGLA_RS16090	BGLU_RS15235	-	RS_RS23145	-
1820	Dispensable	BGLA_RS20880	BGLU_RS24665	-	RS_RS00860	PXO_RS22900
1821	Dispensable	BGLA_RS13055,BGLA_RS11925	-	PCC21_RS07410	RS_RS16840	-
1822	Dispensable	BGLA_RS35830,BGLA_RS36670	BGLU_RS30875,BGLU_RS30295	-	-	-
1823	Dispensable	BGLA_RS27860	BGLU_RS22770	PCC21_RS19165	RS_RS23030	-
1824	Dispensable	BGLA_RS09305,BGLA_RS15160,BGLA_RS13520	BGLU_RS14285	-	-	-
1825	Dispensable	BGLA_RS04360	BGLU_RS04010	PCC21_RS17460,PCC21_RS03800	-	-
1826	Dispensable	BGLA_RS40700,BGLA_RS40540,BGLA_RS39495	BGLU_RS36075	-	-	-
1827	Dispensable	BGLA_RS19300	BGLU_RS27040	-	RS_RS11855	PXO_RS14150
1828	Dispensable	BGLA_RS11980	BGLU_RS06670	-	RS_RS08320	PXO_RS22680
1829	Dispensable	BGLA_RS22190,BGLA_RS27395	BGLU_RS19780	-	-	PXO_RS15695
1830	Dispensable	BGLA_RS25870,BGLA_RS09110	BGLU_RS21955	-	RS_RS04890	-
1831	Dispensable	BGLA_RS05745,BGLA_RS05740	BGLU_RS05040,BGLU_RS05035	-	-	-
1832	Dispensable	BGLA_RS34570	BGLU_RS28975	-	RS_RS24320	PXO_RS06610
1833	Dispensable	BGLA_RS08800	BGLU_RS10905	-	RS_RS07975	PXO_RS15925
1834	Dispensable	BGLA_RS02850	BGLU_RS02665	-	RS_RS13835	PXO_RS09150
1835	Dispensable	BGLA_RS11470	BGLU_RS07165	-	RS_RS07410,RS_RS12530	-
1836	Dispensable	BGLA_RS10950	BGLU_RS08275	PCC21_RS14525	-	PXO_RS00450
1837	Dispensable	BGLA_RS05035,BGLA_RS35165,BGLA_RS35390	BGLU_RS04600	-	-	-
1838	Dispensable	BGLA_RS01960	BGLU_RS01745	-	RS_RS14675	PXO_RS08905
1839	Dispensable	BGLA_RS28420	BGLU_RS22115	PCC21_RS06580	RS_RS11900	-
1840	Dispensable	BGLA_RS11215	BGLU_RS08045	PCC21_RS02420	RS_RS08265	-
1841	Dispensable	BGLA_RS00920	BGLU_RS00820	PCC21_RS17490,PCC21_RS17485	-	-
1842	Dispensable	BGLA_RS13635,BGLA_RS15185,BGLA_RS05390	BGLU_RS14395	-	-	-
1843	Dispensable	BGLA_RS18910	BGLU_RS17645	-	RS_RS00195	PXO_RS11115
1844	Dispensable	BGLA_RS15740,BGLA_RS04505	BGLU_RS14945	PCC21_RS08090	-	-
1845	Dispensable	BGLA_RS23615,BGLA_RS09950	BGLU_RS26840	-	-	PXO_RS23525
1846	Dispensable	BGLA_RS21915	BGLU_RS19615	-	RS_RS04010,RS_RS04015	-
1847	Dispensable	BGLA_RS09785	BGLU_RS09085	PCC21_RS07025	-	PXO_RS19425
1848	Dispensable	BGLA_RS08745	BGLU_RS10960	-	RS_RS07920,RS_RS20890	-
1849	Dispensable	BGLA_RS11560	BGLU_RS33755	-	RS_RS06645	PXO_RS07845
1850	Dispensable	BGLA_RS02540	BGLU_RS02355	-	RS_RS14195	PXO_RS20550
1851	Dispensable	BGLA_RS04120,BGLA_RS13335	BGLU_RS03815	-	RS_RS10240	-
1852	Dispensable	-	-	PCC21_RS16405,PCC21_RS12125	-	PXO_RS12495,PXO_RS11565
1853	Unique	-	-	-	-	PXO_RS00040,PXO_RS15355,PXO_RS13245,PXO_RS12315
1854	Dispensable	BGLA_RS20735	BGLU_RS19040	-	RS_RS21250	PXO_RS00350
1855	Dispensable	BGLA_RS01330	BGLU_RS01155,BGLU_RS23480	-	RS_RS20015	-
1856	Dispensable	BGLA_RS28475,BGLA_RS07750,BGLA_RS10075	BGLU_RS22065	-	-	-
1857	Dispensable	BGLA_RS30955	BGLU_RS26305	PCC21_RS11530	RS_RS21830	-
1858	Dispensable	BGLA_RS02085	BGLU_RS01990	-	RS_RS20765	PXO_RS06165
1859	Dispensable	BGLA_RS02755	BGLU_RS02570	PCC21_RS01700	RS_RS13910	-
1860	Dispensable	BGLA_RS02960	BGLU_RS02770	-	RS_RS24620	PXO_RS10615
1861	Dispensable	BGLA_RS23650	BGLU_RS20040	PCC21_RS11395	RS_RS00645	-
1862	Dispensable	BGLA_RS17565	BGLU_RS16560	-	RS_RS01805	PXO_RS02970
1863	Dispensable	BGLA_RS13645,BGLA_RS40155	BGLU_RS14410	-	RS_RS25490	-
1864	Dispensable	BGLA_RS03195	BGLU_RS03000	PCC21_RS07295	RS_RS03015	-
1865	Dispensable	BGLA_RS05170	BGLU_RS04720	-	RS_RS05180	PXO_RS20715
1866	Dispensable	BGLA_RS08540	BGLU_RS11195	PCC21_RS06815	RS_RS06210	-
1867	Dispensable	BGLA_RS01110	BGLU_RS01010	PCC21_RS05985	RS_RS16365	-
1868	Dispensable	BGLA_RS05070	BGLU_RS04620	PCC21_RS18205	RS_RS07400	-
1869	Dispensable	BGLA_RS31275	BGLU_RS26595	-	RS_RS18490	PXO_RS03865
1870	Dispensable	BGLA_RS15925	BGLU_RS15085	-	RS_RS12300	PXO_RS01195
1871	Dispensable	BGLA_RS03035	BGLU_RS02840	PCC21_RS19070	RS_RS02430	-
1872	Dispensable	BGLA_RS09605,BGLA_RS09600	BGLU_RS09255	-	RS_RS20075	-
1873	Dispensable	BGLA_RS34725,BGLA_RS35985	BGLU_RS31005,BGLU_RS30425	-	-	-
1874	Dispensable	BGLA_RS34240	BGLU_RS28750	-	-	PXO_RS15045,PXO_RS21940
1875	Dispensable	BGLA_RS13730	BGLU_RS12895	PCC21_RS10235	RS_RS05675	-
1876	Dispensable	BGLA_RS05305	BGLU_RS04855	-	RS_RS05310	PXO_RS10745
1877	Dispensable	BGLA_RS03020	BGLU_RS02825	PCC21_RS16335	RS_RS02405	-
1878	Dispensable	BGLA_RS12345	BGLU_RS06490	PCC21_RS09015	-	PXO_RS03870
1879	Dispensable	BGLA_RS35595,BGLA_RS35045,BGLA_RS37770	BGLU_RS29375	-	-	-
1880	Dispensable	BGLA_RS25915,BGLA_RS24095	BGLU_RS24475	-	RS_RS20210	-
1881	Dispensable	BGLA_RS14100,BGLA_RS21175	BGLU_RS13265	-	-	PXO_RS10070
1882	Dispensable	BGLA_RS21775	BGLU_RS19485	-	RS_RS07365,RS_RS03155	-
1883	Dispensable	BGLA_RS02935	BGLU_RS02745	PCC21_RS06020	RS_RS13725	-
1884	Dispensable	BGLA_RS02830	BGLU_RS02645	PCC21_RS05290	RS_RS13855	-
1885	Dispensable	BGLA_RS30290	BGLU_RS25625	PCC21_RS07175	RS_RS18175	-
1886	Dispensable	BGLA_RS05275	BGLU_RS04825	PCC21_RS15315	RS_RS05285	-
1887	Dispensable	BGLA_RS00740,BGLA_RS14825,BGLA_RS00165	BGLU_RS25590	-	-	-
1888	Dispensable	BGLA_RS19275	BGLU_RS22315	PCC21_RS07430	-	PXO_RS14165
1889	Dispensable	BGLA_RS13785	BGLU_RS12950	PCC21_RS08790	RS_RS05575	-
1890	Dispensable	BGLA_RS34070	BGLU_RS28600	PCC21_RS16565	-	PXO_RS22420
1891	Dispensable	BGLA_RS20400	BGLU_RS19005	-	RS_RS21210	PXO_RS00315
1892	Dispensable	BGLA_RS26805	BGLU_RS23730	-	-	PXO_RS11765,PXO_RS12695
1893	Dispensable	BGLA_RS18965	BGLU_RS17695	-	RS_RS00690	PXO_RS22230
1894	Dispensable	BGLA_RS28905	BGLU_RS23630	PCC21_RS07585	-	PXO_RS19515
1895	Dispensable	BGLA_RS26470,BGLA_RS31805	BGLU_RS22185	-	-	PXO_RS04065
1896	Dispensable	BGLA_RS01965	BGLU_RS01750	-	RS_RS14670	PXO_RS08910
1897	Dispensable	BGLA_RS08055	BGLU_RS30050,BGLU_RS29985	-	RS_RS22130	-
1898	Dispensable	BGLA_RS16385,BGLA_RS07855	BGLU_RS15515	-	RS_RS10625	-
1899	Dispensable	BGLA_RS12290	BGLU_RS21815	-	RS_RS24525,RS_RS15980	-
1900	Dispensable	BGLA_RS14055	BGLU_RS13220	PCC21_RS04680	RS_RS06265	-
1901	Dispensable	BGLA_RS20755	BGLU_RS19060	-	RS_RS21270	PXO_RS00370
1902	Dispensable	BGLA_RS34140,BGLA_RS32715	BGLU_RS28665	PCC21_RS00515	-	-
1903	Dispensable	BGLA_RS18800	BGLU_RS17550	PCC21_RS00025	RS_RS02700	-
1904	Dispensable	BGLA_RS26435,BGLA_RS32005	BGLU_RS23990	-	RS_RS00590	-
1905	Dispensable	BGLA_RS01810	BGLU_RS01595	-	RS_RS00545	PXO_RS17075
1906	Dispensable	BGLA_RS16095	BGLU_RS15240	-	RS_RS20970	PXO_RS03665
1907	Dispensable	BGLA_RS31265,BGLA_RS10625	BGLU_RS26585,BGLU_RS27750	-	-	-
1908	Dispensable	BGLA_RS00720	BGLU_RS00655	PCC21_RS11840	RS_RS09725	-
1909	Dispensable	BGLA_RS27180	BGLU_RS23340	PCC21_RS06440	-	PXO_RS20785
1910	Dispensable	BGLA_RS00305	BGLU_RS00245	-	RS_RS16810	PXO_RS23420
1911	Dispensable	BGLA_RS24305	BGLU_RS25230	PCC21_RS08755	-	PXO_RS18580
1912	Dispensable	BGLA_RS16935	BGLU_RS15980	PCC21_RS06055	RS_RS02625	-
1913	Dispensable	BGLA_RS00110	BGLU_RS00075	PCC21_RS13270	RS_RS18955	-
1914	Dispensable	BGLA_RS23880	BGLU_RS20945	PCC21_RS21860,PCC21_RS07900	-	-
1915	Dispensable	BGLA_RS17055	BGLU_RS16100	PCC21_RS09030	RS_RS02320	-
1916	Dispensable	BGLA_RS22800	BGLU_RS20370	-	RS_RS17420,RS_RS05470	-
1917	Dispensable	BGLA_RS18235	BGLU_RS17115	-	RS_RS00765	PXO_RS04320
1918	Dispensable	BGLA_RS16470	BGLU_RS15595	-	RS_RS02875	PXO_RS03705
1919	Dispensable	BGLA_RS14590	BGLU_RS13740	PCC21_RS11590	RS_RS17695	-
1920	Dispensable	BGLA_RS14295,BGLA_RS16715	BGLU_RS21565	-	RS_RS09890	-
1921	Dispensable	BGLA_RS14925	BGLU_RS14035	PCC21_RS09120	-	PXO_RS06130
1922	Dispensable	BGLA_RS21640	BGLU_RS19395	-	RS_RS07860	PXO_RS08320
1923	Dispensable	BGLA_RS28670,BGLA_RS20695	BGLU_RS21880	-	RS_RS10060	-
1924	Dispensable	BGLA_RS22320	BGLU_RS19945	-	RS_RS00780	PXO_RS22625
1925	Dispensable	BGLA_RS09195	BGLU_RS09750	-	RS_RS08135	PXO_RS07040
1926	Dispensable	BGLA_RS18100	BGLU_RS33690	-	RS_RS22565	PXO_RS10510
1927	Dispensable	BGLA_RS17115	BGLU_RS16150	-	RS_RS02255	PXO_RS16665
1928	Dispensable	BGLA_RS21125,BGLA_RS32665,BGLA_RS20210	BGLU_RS22530	-	-	-
1929	Dispensable	BGLA_RS14445	BGLU_RS13600	-	RS_RS22525,RS_RS10250	-
1930	Dispensable	BGLA_RS24600,BGLA_RS29285,BGLA_RS38095	BGLU_RS25075	-	-	-
1931	Dispensable	BGLA_RS37990,BGLA_RS21315	BGLU_RS18660	-	-	PXO_RS07330
1932	Dispensable	BGLA_RS22185,BGLA_RS27400	BGLU_RS19775	-	-	PXO_RS15700
1933	Dispensable	BGLA_RS31125	BGLU_RS26460	-	RS_RS04725	PXO_RS01225
1934	Dispensable	BGLA_RS26900	BGLU_RS15765,BGLU_RS23540	-	RS_RS11395	-
1935	Dispensable	BGLA_RS17920	BGLU_RS16865	-	RS_RS01480	PXO_RS21190
1936	Dispensable	BGLA_RS13890	BGLU_RS13055	PCC21_RS18670	RS_RS08105	-
1937	Dispensable	BGLA_RS08900	BGLU_RS10000	-	RS_RS06465	PXO_RS16375
1938	Dispensable	BGLA_RS30855	BGLU_RS26195	PCC21_RS11495	RS_RS24435	-
1939	Dispensable	BGLA_RS24145	BGLU_RS25375	-	RS_RS18315	PXO_RS00860
1940	Dispensable	BGLA_RS14110	BGLU_RS13275	-	RS_RS13240	PXO_RS10080
1941	Dispensable	BGLA_RS15030	BGLU_RS14125	-	RS_RS04905	PXO_RS21440
1942	Dispensable	BGLA_RS39345	BGLU_RS01410	PCC21_RS18810	RS_RS25650	-
1943	Dispensable	BGLA_RS03835,BGLA_RS28930,BGLA_RS27170	BGLU_RS25940	-	-	-
1944	Dispensable	BGLA_RS05130	BGLU_RS04680	PCC21_RS00015	RS_RS05140	-
1945	Dispensable	BGLA_RS27380,BGLA_RS24355,BGLA_RS23485	BGLU_RS23195	-	-	-
1946	Dispensable	BGLA_RS18615	BGLU_RS17365	PCC21_RS18230	RS_RS00445	-
1947	Dispensable	BGLA_RS05605	BGLU_RS04920	-	RS_RS22445	PXO_RS07000
1948	Dispensable	BGLA_RS02870	BGLU_RS02680	PCC21_RS15640	-	PXO_RS00940
1949	Dispensable	BGLA_RS03160,BGLA_RS33270	BGLU_RS02965	-	RS_RS13385	-
1950	Dispensable	BGLA_RS12885	BGLU_RS06200	PCC21_RS16995	RS_RS06795	-
1951	Dispensable	BGLA_RS34755,BGLA_RS36015	BGLU_RS30445,BGLU_RS31030	-	-	-
1952	Dispensable	BGLA_RS15605	BGLU_RS14825	-	RS_RS12035	PXO_RS18180
1953	Dispensable	BGLA_RS34375,BGLA_RS34370	BGLU_RS28790,BGLU_RS28785	-	-	-
1954	Dispensable	BGLA_RS23840,BGLA_RS29830,BGLA_RS26340	BGLU_RS20915	-	-	-
1955	Dispensable	BGLA_RS15065,BGLA_RS13990	BGLU_RS14160	-	RS_RS04880	-
1956	Dispensable	BGLA_RS09740	BGLU_RS09110	-	RS_RS03750	PXO_RS22775
1957	Dispensable	BGLA_RS18870	BGLU_RS17605	-	RS_RS00265	PXO_RS04045
1958	Dispensable	BGLA_RS31880	BGLU_RS26900	-	RS_RS20435	PXO_RS03625
1959	Dispensable	BGLA_RS17615	BGLU_RS16610	-	RS_RS01645	PXO_RS17275
1960	Dispensable	BGLA_RS28995,BGLA_RS28990,BGLA_RS40620	BGLU_RS22165	-	-	-
1961	Dispensable	BGLA_RS28640	BGLU_RS21910	PCC21_RS06325	RS_RS10025	-
1962	Dispensable	BGLA_RS18930	BGLU_RS17660	PCC21_RS00695	RS_RS00155	-
1963	Dispensable	BGLA_RS06190,BGLA_RS31280	BGLU_RS05440	-	RS_RS04115	-
1964	Dispensable	BGLA_RS15000	BGLU_RS14105,BGLU_RS27465	PCC21_RS21020	-	-
1965	Dispensable	BGLA_RS20565	BGLU_RS23040	PCC21_RS05875	RS_RS21195	-
1966	Dispensable	BGLA_RS11795	BGLU_RS06865	PCC21_RS10045	RS_RS08890	-
1967	Dispensable	-	BGLU_RS24120	PCC21_RS07190,PCC21_RS08960	RS_RS07275	-
1968	Dispensable	BGLA_RS02135	BGLU_RS02040	-	RS_RS15345	PXO_RS21495
1969	Dispensable	BGLA_RS22975	BGLU_RS22995	PCC21_RS11510	RS_RS13550	-
1970	Dispensable	BGLA_RS25345	BGLU_RS24735	PCC21_RS13580	-	PXO_RS03930
1971	Dispensable	BGLA_RS12085	BGLU_RS06580	-	RS_RS10615	PXO_RS30160
1972	Dispensable	BGLA_RS04345	BGLU_RS03995	-	RS_RS24610	PXO_RS10620
1973	Dispensable	BGLA_RS06805,BGLA_RS29710,BGLA_RS32485	BGLU_RS05835	-	-	-
1974	Dispensable	BGLA_RS04685,BGLA_RS32625	BGLU_RS04270	-	RS_RS20490	-
1975	Dispensable	BGLA_RS16055,BGLA_RS38110	BGLU_RS15210	-	RS_RS20125	-
1976	Dispensable	BGLA_RS30945	BGLU_RS26295	PCC21_RS11540	RS_RS21820	-
1977	Dispensable	BGLA_RS14530	BGLU_RS13685	-	RS_RS10335	PXO_RS16455
1978	Dispensable	-	BGLU_RS20570	PCC21_RS17695	-	PXO_RS23100,PXO_RS01580
1979	Dispensable	BGLA_RS18500	BGLU_RS11440	-	-	PXO_RS23940,PXO_RS25200
1980	Dispensable	BGLA_RS14025	BGLU_RS13190	-	RS_RS06300,RS_RS01455	-
1981	Dispensable	BGLA_RS22160,BGLA_RS30970	BGLU_RS19750	-	RS_RS12535	-
1982	Dispensable	BGLA_RS17375	BGLU_RS16380	PCC21_RS10695	RS_RS01965	-
1983	Dispensable	BGLA_RS01125	BGLU_RS01025	PCC21_RS01645,PCC21_RS16340	-	-
1984	Dispensable	BGLA_RS22175,BGLA_RS22775	BGLU_RS19765	-	-	PXO_RS15710
1985	Dispensable	BGLA_RS15210,BGLA_RS13660,BGLA_RS05350	BGLU_RS14425	-	-	-
1986	Dispensable	BGLA_RS09850,BGLA_RS13070	BGLU_RS26845	-	-	PXO_RS23520
1987	Dispensable	BGLA_RS01225	BGLU_RS01055	-	RS_RS22185	PXO_RS08750
1988	Dispensable	BGLA_RS16885	BGLU_RS15930	PCC21_RS19470	RS_RS15300	-
1989	Dispensable	BGLA_RS13495,BGLA_RS09330,BGLA_RS15135	BGLU_RS14260	-	-	-
1990	Dispensable	BGLA_RS06625	BGLU_RS05650	PCC21_RS15685	RS_RS07600	-
1991	Dispensable	BGLA_RS33975,BGLA_RS19750	BGLU_RS28400,BGLU_RS18125	-	-	-
1992	Dispensable	BGLA_RS24115	BGLU_RS25405	-	RS_RS18285	PXO_RS00510
1993	Dispensable	BGLA_RS16695	BGLU_RS15800	-	RS_RS16990,RS_RS06000	-
1994	Dispensable	BGLA_RS20640	BGLU_RS22560	PCC21_RS17625	RS_RS07745	-
1995	Dispensable	BGLA_RS18880	BGLU_RS17615	-	RS_RS00255	PXO_RS23985
1996	Dispensable	BGLA_RS22810	BGLU_RS20380	-	RS_RS05480,RS_RS17430	-
1997	Dispensable	-	BGLU_RS01420	PCC21_RS18800	RS_RS15010	PXO_RS05920
[truncated: 8,049 more rows]

## Sheet: Table S2
Table S2. Distribution of COG functions between pan-genome components.
COG ID	COG categories	Ratio (%)1
		Core	Dispensable/unique
A	RNA processing and modification	0.0496574	0.00633433
B	Chromatin structure and dynamics	0	0.0443403
C	Energy production and conversion	6.12772	4.73174
D	Cell cycle control, cell division, chromosome partitioning	1.27123	0.899474
E	Amino acid transport and metabolism	8.80922	8.29163
F	Nucleotide transport and metabolism	2.06575	1.86229
G	Carbohydrate transport and metabolism	4.83663	7.46817
H	Coenzyme transport and metabolism	5.08491	3.75626
I	Lipid transport and metabolism	4.43937	4.52904
J	Translation, ribosomal structure and biogenesis	9.07737	2.08399
K	Transcription	11.0736	7.00576
L	Replication, recombination and repair	3.80375	2.49572
M	Cell wall/membrane/envelope biogenesis	5.66094	6.44834
N	Cell motility	4.28046	2.24869
O	Posttranslational modification, protein turnover, chaperones	3.90307	3.73725
P	Inorganic ion transport and metabolism	4.38971	5.78324
Q	Secondary metabolites biosynthesis, transport and catabolism	2.85033	3.10382
R	General function prediction only	6.63422	10.9837
S	Function unknown	0.705135	7.53151
T	Signal transduction mechanisms	7.56778	5.02312
U	Intracellular trafficking, secretion, and vesicular transport	3.27739	2.69842
V	Defense mechanisms	2.45307	1.9003
W	Extracellular structures	0.546231	1.31121
X	Mobilome: prophages, transposons	1.09246	6.03028
Z	Cytoskeleton	0	0.0253373
1 Distribution of each COG term in 10,069 core genes and 15,787 dispensable/unique genes

## Sheet: Table S3
Table S3. Raw data information for RNA-seq libraries.
Plant pathogen	NaCl (mM)	Replicate	Read count	Read length (bp)	Average Phred score	%GC
B. gladioli	0	1	49597556	101	36	65.5
BSR3	0	2	49795026	101	36	64.6
	0	3	43685324	101	36	64.8
	200	1	33517210	101	36	63.2
	200	2	49840604	101	36	64.5
	200	3	46248774	101	36	64.8
R. solanacearum	0	1	33908138	101	36	65.6
GMI1000	0	2	42814852	101	36	65
	0	3	39358886	101	36	64.9
	200	1	39318516	101	36	64.8
	200	2	37700854	101	36	64.9
	200	3	38253340	101	36	64.7
Pcc	0	1	60128512	101	36	51.7
PCC21	0	2	59426028	101	36	51.8
	0	3	60207384	101	36	51.7
	200	1	69958988	101	36	51.7
	200	2	84761538	101	36	51.6
	200	3	65406564	101	36	51.8

## Sheet: Table S4
Table S4. Details on RNA-seq reads processing.
Plant pathogen	NaCl (mM)	Replicate	Raw read	Filtered read	Paired read	Mapped to genome
B. gladioli	0	1	49597556	49228696	48872636	45016797
BSR3	0	2	49795026	49473496	49164426	46600420
	0	3	43685324	43435068	43194830	41107730
	200	1	33517210	33297702	33086868	30583602
	200	2	49840604	49492914	49156474	45986913
	200	3	46248774	45909917	45585724	40751095
R. solanacearum	0	1	33908138	33371591	32858742	27304434
GMI1000	0	2	42814852	42166251	41543674	35246368
	0	3	39358886	38698925	38070138	31438812
	200	1	39318516	38688228	38081750	31637018
	200	2	37700854	37018519	36365388	30660490
	200	3	38253340	37696954	37170900	32946126
Pcc	0	1	60128512	59831014	59545756	53699579
PCC21	0	2	59426028	59151404	58891168	53117326
	0	3	60207384	59937830	59677270	53515124
	200	1	69958988	69642950	69340096	63090851
	200	2	84761538	84450243	84151262	77994015
	200	3	65406564	65163989	64931078	60311230

## Sheet: Table S5
Table S5. Comparison of gene expression patterns in orthologous clusters between salt-sensitive plant pathogens.
Clutser No.	Log2(salt stress/control)
	B. gladioli BSR3	R. solanacearum GMI1000
1	-1.77222	-2.4619
2	-1.82189	-1.16069
3	-1.18278	-3.26802
4	-1.4207	-1.45946
5	-3.01184	-2.01247
6	-3.05903	-1.83221
7	-3.02995	-4.27975
8	-1.00213	-1.56648
10	-1.78264	-0.622904
12	-1.27157	-0.690901
13	-1.51213	-1.49913
19	-0.748896	-2.21495
20	-0.741806	-1.07828
21	-0.880224	-1.4513
23	-2.38601	-0.478139
24	-1.25093	-0.913591
25	-0.724511	-3.24025
26	-2.10306	-3.1974
27	-1.64037	-2.05095
28	-1.14976	-0.6296
29	-1.24846	-0.671224
30	-0.292304	-1.96314
32	-1.45159	-1.15173
36	-0.825291	-1.48422
37	-0.709931	-1.44684
41	-0.618319	-2.11345
44	-3.26968	-0.858296
46	-0.203892	-1.10063
47	-0.640586	-1.01351
48	-2.09286	-0.583955
50	-1.04577	-3.65907
54	-0.281902	-1.48037
58	-0.169521	-1.1625
62	-1.09606	-1.64283
63	-0.218008	-1.05246
65	-0.0812876	-1.46152
72	-0.631177	-1.06958
73	-1.77836	-0.0273357
77	-1.11229	-1.20494
78	-1.27563	-0.20685
79	1.08754	-1.72905
80	-2.68381	-2.49517
86	-3.5999	0.438139
87	-0.838019	-2.11643
89	-1.64244	-1.7405
94	-0.760548	-1.38405
97	-1.25413	-1.07316
104	-1.62764	-0.33485
107	0.0207433	-1.69015
109	-0.0285869	-1.30227
110	-1.14525	-0.343865
111	-1.04329	-2.48547
113	-1.17038	-1.26676
116	-0.540537	-1.90281
123	-2.01246	1.07537
127	-0.727186	-1.45951
131	-1.11028	-1.95164
133	-0.799436	-2.24466
141	-0.101663	-1.07874
142	0.107818	-1.23325
146	-1.74898	-1.97812
149	-0.420378	-1.84527
152	-0.317657	-1.15684
153	-0.400301	-2.91947
154	-0.824143	-1.09113
157	-1.4463	-3.28537
163	-0.0327654	-3.72479
164	-1.12511	-0.249116
167	-0.708745	-1.86923
168	-0.525083	-1.04594
173	-1.16121	-0.718227
176	-0.448925	-1.2947
177	-1.61984	-1.34449
178	-1.19364	-0.236988
179	0.0152724	-1.25271
180	-1.56236	0.000835941
181	0.376632	-1.92208
187	-0.771624	-1.96274
188	-1.00948	-1.2262
189	-0.0417756	-2.17116
191	0.025664	-1.71695
197	-2.23095	0.313508
199	-1.25021	0.133824
201	-1.69587	1.51039
202	-0.0531916	-2.05662
203	-0.894451	-1.29266
205	-1.03208	-1.50941
206	-0.385713	-2.21731
210	0.0802791	-1.35148
222	-0.478539	-1.58574
223	-1.44176	0
224	-0.392212	-1.79928
226	-3.19474	-3.71237
228	-1.12756	0.0728373
239	-1.72376	-0.17278
248	-2.80814	-0.411991
249	-0.0457933	-1.35953
256	-1.42707	-1.12829
257	-1.38581	-0.105786
259	-0.680133	-1.07126
269	-0.288749	-1.0941
272	-0.246039	-1.31413
274	-1.3482	-0.524835
288	-0.451288	-2.16118
289	-1.48546	-0.121922
293	-0.677938	-1.2399
295	-2.01283	0.601621
302	-0.619928	-1.41957
306	-1.40975	-0.559165
325	-2.02511	-0.105571
326	0.00391087	-1.3239
328	-1.28385	0
340	0.499889	-2.07579
347	-0.652247	-1.19132
348	-1.41006	-0.0545802
350	-1.29624	0
360	-0.619133	-3.284
367	-1.65606	-0.796057
375	-1.6723	-0.520778
379	-1.26661	0.256979
380	0.929071	-3.04283
385	-0.8614	-1.32543
387	-0.403866	-2.95778
391	-0.0544846	-1.4681
392	-0.0274431	-1.91129
395	-0.82486	-1.4247
400	-1.36236	0
401	-1.54669	-0.56512
403	-1.04468	-1.28665
412	0.353363	-2.26415
414	-0.350823	-1.74356
418	-0.356169	-1.76765
420	-0.133248	-1.99284
426	-0.311562	-2.2777
432	1.1362	-1.77745
443	-2.41385	-0.481525
454	-1.28318	0.254198
457	0.930577	-1.20548
458	-0.0614206	-1.36371
459	-2.10691	-0.132738
464	-0.403359	-1.58372
466	-1.95317	0.783952
469	-0.0521585	-1.40682
472	-0.765177	-1.98391
473	-1.91747	-1.51768
478	0.5005	-1.16929
482	-0.288839	-1.03209
484	-1.28475	-0.676301
506	-0.422473	-1.4195
515	-1.13839	0.46612
517	-1.38051	-0.585028
520	-0.849006	-1.01692
524	-1.55677	0.468382
532	-1.88781	-0.0787805
533	-1.29078	0.192623
542	0.0878496	-1.08931
548	-0.850282	-1.34383
556	-0.762625	-1.85558
558	0.321428	-3.04678
565	-1.7216	-0.00145086
570	-1.77686	-0.173466
575	-0.463771	-1.35169
576	-1.2724	0.449753
577	-1.51357	-0.398953
584	0.247861	-1.00681
586	0.312345	-1.17391
591	-1.99951	2.26516
598	-0.929369	-1.60099
614	-0.134584	-1.03217
617	0.115803	-2.58111
619	-0.00207159	-1.15299
620	-0.262491	-1.95854
621	-1.62427	0.0747503
623	0.108993	-1.00709
628	0.286365	-2.03355
642	-1.42363	-0.546946
645	0.439732	-1.13589
646	-2.06543	-0.623157
649	0.157657	-1.16975
652	-1.65924	-0.0358029
658	0.550503	-1.04424
679	0.2497	-1.41789
683	-1.20741	0.798977
689	-0.493952	-1.4467
690	-0.272222	-1.04135
691	-1.71443	-0.975587
711	0.169569	-1.03172
712	0.113313	-1.01168
717	0.175566	-1.00477
723	-1.55389	-0.57179
724	0.0255035	-1.29781
734	-1.32278	0.13024
738	-2.06075	-0.526934
747	-0.0165577	-1.46676
757	-1.12084	0
766	-0.515975	-1.29561
774	0.0907947	-1.00574
781	0.202677	-1.064
786	-2.10925	0.188221
792	-0.403214	-1.10008
802	-0.716006	-1.24385
812	-2.77319	0.181156
814	-1.92066	1.12051
831	-1.65394	0.0367983
840	-0.306932	-1.31925
852	-0.220432	-1.97587
854	0.0808441	-2.38314
859	-1.20949	0.216444
861	-2.47463	0.0773583
880	-0.74024	-1.60773
897	1.23754	-1.40049
911	-2.57084	0.565157
913	-1.42011	0
920	-1.20876	-1.73541
922	-1.17595	-2.89463
940	-1.35046	-0.0433504
941	-1.87792	0.0505298
945	-0.925473	-1.47937
983	-1.75888	-0.520138
995	-1.55589	-0.514202
1006	-1.98146	0.135879
1008	-0.592988	-1.94228
1045	-0.424303	-1.17986
1087	-1.90623	1.02854
1100	-0.0738828	-3.56386
1159	-0.33103	-1.11411
1226	-0.486836	-2.61142
1243	-0.0759607	-1.16768
1256	-0.403639	-1.33074
1269	-1.23424	-0.160242
1278	-1.44855	0.125142
1340	0.478979	-4.01682
1363	-0.832167	-1.7733
1391	-1.79335	0.217106
1397	-2.59354	0.75437
1436	-0.205103	-1.31325
1437	0.0586835	-2.00547
1447	-0.292013	-1.17545
1489	-0.690174	-3.58075
1509	-1.32532	-1.7582
1520	-1.4819	0.284119
1521	-1.23138	-0.492178
1528	0.191356	-1.36487
1565	-1.69994	1.44953
1569	-0.173776	-1.78616
1570	-1.37433	0.454784
1580	-3.57984	-0.97481
1592	0.136721	-1.09164
1595	-1.36761	0.215944
1611	-0.393013	-1.14787
1612	-1.33133	-0.818435
1638	-1.26389	0.140242
1641	-1.35658	0.520868
1667	-0.392756	-1.48173
1691	0.129639	-4.17577
1703	0.605134	-1.25776
1735	0.611577	-1.0272
1749	0.777949	-1.0194
1755	-1.38613	0.673301
1764	-1.16933	-1.05419
1804	-0.153135	-2.01502
1810	-0.0802906	-1.5795
1819	-0.451001	-1.36411
1823	-1.65933	-0.437524
1843	-2.10948	0.0608
1846	-0.81632	-1.45338
1854	-0.453588	-2.30162
1857	-1.38566	-1.37435
1891	-0.221904	-1.45946
1897	-0.0873216	-1.79545
1901	0.334159	-4.03928
1904	-0.738753	-1.06446
1917	-0.160799	-1.08423
1923	-1.15572	0.132379
1924	-0.243314	-1.44778
1949	-1.41668	0.402885
1958	-2.23179	-0.733485
1974	-1.12591	-0.650924
1975	-0.504401	-1.10805
1976	-1.35988	-0.83689
1994	-1.3993	-0.261481
2005	-0.0194804	-3.20646
2006	-1.18892	0
2031	-0.923408	-1.10141
2040	-0.493377	-1.85601
2041	-1.29489	-0.989728
2047	-0.649116	-1.61875
2060	-1.5328	-0.0393859
2090	-1.13707	-0.19726
2103	0.686675	-1.43562
2106	-0.552974	-1.98994
2113	-0.363234	-1.03271
2115	-0.0708646	-1.17425
2129	0.0811093	-2.66244
2172	-0.0769903	-1.25685
2182	-0.0811392	-1.05326
2197	-0.415586	-2.14406
2231	-0.430033	-1.36701
2234	0.0245364	-1.69214
2245	-0.335569	-1.1881
2283	0.159892	-1.40625
2288	-1.32306	-0.578907
2289	0.0463218	-1.49185
2320	-1.49312	-0.244406
2323	-0.512114	-1.24609
2344	0.300842	-1.07038
2361	-1.54344	0
2368	-1.29339	0.017352
2387	0.880318	-1.38759
2397	-0.0596414	-1.13877
2411	-1.23236	0.16219
2423	-1.47179	-0.162955
2436	0.189837	-1.33702
2448	0.29047	-1.13005
2449	-0.741366	-1.77626
2454	-0.556645	-1.21408
2462	0.546305	-2.28995
2471	-0.515165	-1.01553
2472	0.00672058	-1.12928
2473	-0.156762	-1.24583
2520	-1.6039	-1.00261
2531	-1.47198	0.0328776
2541	-1.20242	-0.184305
2585	-3.07018	-2.25734
2604	-0.784165	-1.10895
2609	-0.0730831	-1.02651
2632	-1.51679	-0.0307289
2670	0.235197	-1.06951
2675	-2.3943	-0.666823
2684	-0.106716	-2.17056
2697	0.0435006	-1.99697
2727	-0.269338	-1.68925
2737	0.0446455	-1.73835
2745	-0.33622	-3.30521
2746	-1.93644	0.69068
2757	0.415562	-1.6323
2768	-1.45979	-1.10326
2778	-1.11569	-1.06473
2801	-0.729463	-1.4597
2807	-1.33837	-0.0587238
2822	-0.0480914	-1.02936
2829	-0.00816867	-1.17298
2833	-1.69198	-0.108517
2847	-1.23086	0
2852	-1.37052	-0.932422
2854	0.201298	-1.01654
2856	-1.62333	0.0122754
2862	0.710858	-1.15244
2911	-0.310188	-1.47532
2921	-0.0369357	-1.70781
2927	0.103393	-1.39305
2956	-0.258529	-1.32612
3491	-0.00576357	-1.32666
3695	-0.600401	-1.00614
3958	-1.69655	0
3981	-0.0609381	-1.53012
3984	-0.41405	-1.52032
3992	-1.18562	0
4000	-1.28658	-0.0349479
4005	0.160974	-1.74037
4041	-1.78659	0.221555
4072	-0.978744	-1.51211
4080	-1.24425	0
4083	-0.625801	-1.40252
4090	-0.0968393	-1.57185
4095	0.285096	-1.87212
4096	-1.32377	0
4145	0.410203	-1.69949
4154	-1.82295	-0.938781

## Sheet: Table S6
Table S6. Predicted functional partner nodes in the protein-protein interaction network.
Cluster	Function	Node	Description	Source
1	Iron ion transporter	PC1_3899	Hypothetical protein	Pectobacterium carotovorum subsp. carotovorum PC1
1	Iron ion transporter	PC1_3900	Periplasmic substrate-binding protein	Pectobacterium carotovorum subsp. carotovorum PC1
1	Iron ion transporter	PC1_3901	Probable transporter	Pectobacterium carotovorum subsp. carotovorum PC1
1	Iron ion transporter	PC1_3902	Putative octopine/opine/tauropine dehydrogenase	Pectobacterium carotovorum subsp. carotovorum PC1
1	Iron ion transporter	PC1_3903	Putative cystathionine beta-synthase	Pectobacterium carotovorum subsp. carotovorum PC1
2	Cpx stress response system	b0161	Periplasmic serine endoprotease DegP	Escherichia coli K12
2	Cpx stress response system	b0192	Lipoprotein NlpE	Escherichia coli K12
2	Cpx stress response system	b0344	beta-D-galactosidase	Escherichia coli K12
2	Cpx stress response system	b2079	Transcriptional regulatory protein BaeR	Escherichia coli K12
2	Cpx stress response system	b2217	Transcriptional regulatory protein RcsB	Escherichia coli K12
2	Cpx stress response system	b2573	RNA polymerase sigma E factor	Escherichia coli K12
2	Cpx stress response system	b3860	Thiol:disulfide interchange protein DsbA	Escherichia coli K12
2	Cpx stress response system	b3911	Sensor histidine kinase CpxA	Escherichia coli K12
2	Cpx stress response system	b3912	Transcriptional regulatory protein CpxR	Escherichia coli K12
2	Cpx stress response system	b3915	Ferrous iron and zinc transporte	Escherichia coli K12
3	Potassium transporter	B5S52_15460	Two-component system sensor histidine kinase KdbD	Pectobacterium brasiliense 212
3	Potassium transporter	B5S52_15465	DNA-binding response regulator	Pectobacterium brasiliense 212
3	Potassium transporter	B5S52_15445	Potassium-transporting ATPase subunit KdpA	Pectobacterium brasiliense 212
3	Potassium transporter	B5S52_15450	Potassium-transporting ATPase subunit KdpB	Pectobacterium brasiliense 212
3	Potassium transporter	B5S52_15455	Potassium-transporting ATPase subunit KdpC	Pectobacterium brasiliense 212
4	Fructose and mannose metabolism	PC1_0325	PTS system sucrose-specific IIC component	Pectobacterium carotovorum subsp. carotovorum PC1
4	Fructose and mannose metabolism	PC1_0326	PTS system sucrose-specific IIB component	Pectobacterium carotovorum subsp. carotovorum PC1
4	Fructose and mannose metabolism	PC1_2718	Carbohydrate kinase	Pectobacterium carotovorum subsp. carotovorum PC1
4	Fructose and mannose metabolism	PC1_4156	Xylulose kinase	Pectobacterium carotovorum subsp. carotovorum PC1
5	Glyoxylate metabolism	PC1_3778	Isocitrate lyase	Pectobacterium carotovorum subsp. carotovorum PC1
